# Supplementary material for: The Evolution of the Major Hepatitis C Genotypes Correlates with Clinical Response to Interferon Therapy
Source: PLoS One. 2009 Aug 11;4(8):e6579. doi: 10.1371/journal.pone.0006579 (PMC2719056; doi:10.1371/journal.pone.0006579)
Supplement: Dataset S1 — Nexus file of select phylogenetic trees (0.07 MB TXT) [file pone.0006579.s001.txt]

#NEXUS

[!

Trees produced according to the methods described in the paper by PS Pang, PJ Planet, and JS Glenn. Do not reproduce or use without permission. Contact jsglenn@stanford.edu for additional information or questions.

Outgroup taxa label: Hepatitis_GB_virus_B

HCV taxa labels follow the general nomenclature of the European HCV database (http://euhcvdb.ibcp.fr/euHCVdb/):

For NJ and ML Trees: genotype, subgenotype if known, accession number
	
For MP trees: accession number, genotype, subgenotype if known

The type of tree and other relevant information is included in the tree label.

]


BEGIN trees;
TREE 'Neighbor-Joining Tree on NT Dataset' = (D6kDQ27889:0.5,(((((((((D6DQ278892:1.0,(6gDQ314806:1.0,6gD63822:1.0):1.0):1.0,((((6qEF424625:1.0,6eDQ314805:1.0):1.0,(6pEF424626:1.0,6oEF424627:1.0):1.0):1.0,(6EF424629:1.0,6dD84263:1.0):1.0):1.0,(6fDQ835764:1.0,6fDQ835760:1.0):1.0):1.0):1.0,((6bD84262:1.0,((((((((6aY12083:1.0,((6aDQ480522:1.0,6aDQ480521:1.0):1.0,(((6aDQ480520:1.0,(6aDQ480519:1.0,6aAY859526:1.0):1.0):1.0,6aDQ480513:1.0):1.0,6aDQ480515:1.0):1.0):1.0):1.0,6aDQ480517:1.0):1.0,6aDQ480516:1.0):1.0,6aDQ480512:1.0):1.0,6aDQ480523:1.0):1.0,6aDQ480514:1.0):1.0,6aDQ480518:1.0):1.0,6aDQ480524:1.0):1.0):1.0,(((5aY13184:1.0,5aAF064490:1.0):1.0,(((4dDQ516083:1.0,4dDQ418786:1.0):1.0,(4aY11604:1.0,(((4aDQ516084:1.0,((4aDQ418789:1.0,(4aDQ418788:1.0,4aDQ418783:1.0):1.0):1.0,4aDQ418787:1.0):1.0):1.0,4aDQ418782:1.0):1.0,4aDQ418784:1.0):1.0):1.0):1.0,((1dAJ851228:1.0,(((((((((1bX61596:1.0,(((((((1bD50484:1.0,1bD50482:1.0):1.0,1bAB049089:1.0):1.0,1bAB049087:1.0):1.0,(1bAF207768:1.0,1bAB049092:1.0):1.0):1.0,(((1bAF165056:1.0,1bAF165055:1.0):1.0,1bAB191333:1.0):1.0,((1bAF165048:1.0,1bAF165047:1.0):1.0,1bAB016785:1.0):1.0):1.0):1.0,(((1bAF207771:1.0,(1bAF207757:1.0,(((1bAF207755:1.0,1bAF165046:1.0):1.0,1bAF165045:1.0):1.0,(1bAF165054:1.0,1bAF165053:1.0):1.0):1.0):1.0):1.0,1bAB049094:1.0):1.0,1bAB049096:1.0):1.0):1.0,((1bAF207773:1.0,(1bAF165064:1.0,1bAF165063:1.0):1.0):1.0,(1bAF207764:1.0,1bAB049095:1.0):1.0):1.0):1.0):1.0,1bAB049090:1.0):1.0,(1bD89815:1.0,((1bD45172:1.0,1bAY587016:1.0):1.0,1bD30613:1.0):1.0):1.0):1.0,(1bM84754:1.0,(((1bD50483:1.0,1bD50480:1.0):1.0,(1bAF208024:1.0,1bAF207766:1.0):1.0):1.0,1bAB049101:1.0):1.0):1.0):1.0,(((1bU16362:1.0,1bM96362:1.0):1.0,((((((((((1bU01214:1.0,1bD63857:1.0):1.0,1bD10934:1.0):1.0,(1bD14484:1.0,1bAB049099:1.0):1.0):1.0,(((((((((1bD85516:1.0,1bAB080299:1.0):1.0,(1bAF165060:1.0,1bAF165059:1.0):1.0):1.0,1bAB049100:1.0):1.0,1bAF207767:1.0):1.0,1bAF207763:1.0):1.0,(1bAF207756:1.0,1bAB049097:1.0):1.0):1.0,((((1bAY045702:1.0,(1bAF165062:1.0,1bAF165061:1.0):1.0):1.0,(1bAF207765:1.0,1bAF207762:1.0):1.0):1.0,((1bAF165058:1.0,1bAF165057:1.0):1.0,(1bAF165050:1.0,1bAF165049:1.0):1.0):1.0):1.0,(((1bAF207770:1.0,1bAF207752:1.0):1.0,(1bAF165052:1.0,1bAF165051:1.0):1.0):1.0,1bAF207759:1.0):1.0):1.0):1.0,(1bAF207754:1.0,((1bAF207753:1.0,1bAB049088:1.0):1.0,1bAB049091:1.0):1.0):1.0):1.0,1bAB049093:1.0):1.0):1.0,((1bD90208:1.0,1bD89872:1.0):1.0,(1bD11355:1.0,1bD11168:1.0):1.0):1.0):1.0,(1bL02836:1.0,(1bAF207772:1.0,1bAF207769:1.0):1.0):1.0):1.0,(((1bS62220:1.0,1bAF139594:1.0):1.0,(1bAF207774:1.0,1bAB049098:1.0):1.0):1.0,(1bM58335:1.0,1bAF333324:1.0):1.0):1.0):1.0,1bAY460204:1.0):1.0,1bEF407498:1.0):1.0,(1bDQ071885:1.0,((1bD13558:1.0,(1bD10750:1.0,((1bAF054250:1.0,(1bAF054248:1.0,1bAF054247:1.0):1.0):1.0,1bAF054249:1.0):1.0):1.0):1.0,1bAF207758:1.0):1.0):1.0):1.0):1.0,1bAY587844:1.0):1.0):1.0,((((1bEF407504:1.0,1bEF407502:1.0):1.0,(((((1bEF407501:1.0,1bEF407488:1.0):1.0,(1bEF407483:1.0,1bEF407460:1.0):1.0):1.0,1bEF407464:1.0):1.0,1bEF407478:1.0):1.0,1bEF407467:1.0):1.0):1.0,(((((((((1bEF407503:1.0,1bEF407492:1.0):1.0,1bEF407490:1.0):1.0,((1bEF407499:1.0,((1bEF407485:1.0,1bEF407469:1.0):1.0,((1bD50485:1.0,1bD50481:1.0):1.0,1bAF207760:1.0):1.0):1.0):1.0,((1bEF407493:1.0,((1bEF407481:1.0,(1bAJ238800:1.0,1bAJ238799:1.0):1.0):1.0,1bEF407463:1.0):1.0):1.0,((((((((((((1bAF313916:1.0,((1bAB154206:1.0,1bAB154205:1.0):1.0,((1bAB154190:1.0,1bAB154189:1.0):1.0,(1bAB154178:1.0,1bAB154177:1.0):1.0):1.0):1.0):1.0,((1bAB154200:1.0,1bAB154199:1.0):1.0,(1bAB154180:1.0,1bAB154179:1.0):1.0):1.0):1.0,(1bAB154186:1.0,1bAB154185:1.0):1.0):1.0,(1bAB154182:1.0,1bAB154181:1.0):1.0):1.0,(1bAB154192:1.0,1bAB154191:1.0):1.0):1.0,((1bAB154204:1.0,1bAB154203:1.0):1.0,(1bAB154184:1.0,1bAB154183:1.0):1.0):1.0):1.0,(1bAB154188:1.0,1bAB154187:1.0):1.0):1.0,(1bAB154196:1.0,1bAB154195:1.0):1.0):1.0,(1bAB154202:1.0,1bAB154201:1.0):1.0):1.0,(1bAB154198:1.0,1bAB154197:1.0):1.0):1.0,(1bAB154194:1.0,1bAB154193:1.0):1.0):1.0,1bAF207761:1.0):1.0):1.0):1.0):1.0,(((1bEF407494:1.0,(1bEF407472:1.0,1bEF407465:1.0):1.0):1.0,1bEF407486:1.0):1.0,1bEF407468:1.0):1.0):1.0,((1bEF407484:1.0,1bEF407459:1.0):1.0,1bEF407471:1.0):1.0):1.0,(1bEF407495:1.0,1bEF407470:1.0):1.0):1.0,(1bEF407477:1.0,1bEF407475:1.0):1.0):1.0,1bEF407479:1.0):1.0,((((1bEF407497:1.0,1bEF407482:1.0):1.0,1bEF407461:1.0):1.0,(1bEF407476:1.0,1bEF407462:1.0):1.0):1.0,1bEF407480:1.0):1.0):1.0):1.0,((1bEF407491:1.0,1bEF407487:1.0):1.0,(1bAJ000009:1.0,1bAF176573:1.0):1.0):1.0):1.0):1.0,(1bU45476:1.0,(1bAJ132997:1.0,1bAJ132996:1.0):1.0):1.0):1.0,1bAF356827:1.0):1.0,1bAF483269:1.0):1.0):1.0,(((1D14853:1.0,1AY051292:1.0):1.0,1AY651061:1.0):1.0,(((((((((((((((((((((1aM67463:1.0,((1aAF011753:1.0,1aAF011751:1.0):1.0,1aAF009606:1.0):1.0):1.0,1aAF011752:1.0):1.0,1aAF290978:1.0):1.0,(1aM62321:1.0,1aAF271632:1.0):1.0):1.0,1aEF621489:1.0):1.0,1aEF407423:1.0):1.0,1aEF407440:1.0):1.0,1aEF407425:1.0):1.0,1aEF407442:1.0):1.0,((1aEF407453:1.0,(1aEF407437:1.0,1aEF407432:1.0):1.0):1.0,1aEF407446:1.0):1.0):1.0,1aEF407449:1.0):1.0,(1aEF407441:1.0,1aEF407422:1.0):1.0):1.0,1aEF407454:1.0):1.0,1aEF407447:1.0):1.0,1aEF407452:1.0):1.0,((((((1aEF407456:1.0,((1aEF407450:1.0,1aEF407438:1.0):1.0,(((1aEF407445:1.0,1aD10749:1.0):1.0,1aEF407433:1.0):1.0,1aAF511950:1.0):1.0):1.0):1.0,(1aEF407428:1.0,1aEF407421:1.0):1.0):1.0,1aEF407455:1.0):1.0,1aEF407412:1.0):1.0,1aEF407444:1.0):1.0,1aEF407418:1.0):1.0):1.0,(1aEF407443:1.0,1aEF407411:1.0):1.0):1.0,1aEF407451:1.0):1.0,1aEF407457:1.0):1.0,1aEF407414:1.0):1.0,((1aEF407439:1.0,(((1aEF407436:1.0,1aEF407417:1.0):1.0,(1aEF407435:1.0,((1aEF407431:1.0,(1aEF407427:1.0,1aEF407413:1.0):1.0):1.0,(1aEF407415:1.0,1aAJ278830:1.0):1.0):1.0):1.0):1.0,1aEF407419:1.0):1.0):1.0,1aEF407434:1.0):1.0):1.0):1.0):1.0):1.0):1.0,((3kD63821:1.0,(3bD49374:1.0,(((3aX76918:1.0,(3aD17763:1.0,3aAF046866:1.0):1.0):1.0,3aDQ437509:1.0):1.0,3aD28917:1.0):1.0):1.0):1.0,((((2kAB031663:1.0,(2iDQ155561:1.0,2D50409:1.0):1.0):1.0,((((((2aD00944:1.0,2aAF177036:1.0):1.0,2aAB047641:1.0):1.0,2aAY746460:1.0):1.0,((((2aAF238485:1.0,((((2aAF238484:1.0,2aAF169004:1.0):1.0,2aAF169003:1.0):1.0,((2aAF238482:1.0,2aAB047645:1.0):1.0,2aAF238481:1.0):1.0):1.0,(2aAF169005:1.0,2aAB047644:1.0):1.0):1.0):1.0,2aAB047640:1.0):1.0,(2aAF238483:1.0,2aAF169002:1.0):1.0):1.0,2aAB047642:1.0):1.0):1.0,2aAB047643:1.0):1.0,2aAB047639:1.0):1.0):1.0,(((2bD10988:1.0,(((((2bAY232749:1.0,2bAY232748:1.0):1.0,(2bAY232741:1.0,2bAY232740:1.0):1.0):1.0,(((2bAY232745:1.0,2bAY232744:1.0):1.0,(((2bAY232739:1.0,2bAY232738:1.0):1.0,(2bAY232735:1.0,2bAY232734:1.0):1.0):1.0,2bAF238486:1.0):1.0):1.0,(2bAY232737:1.0,2bAY232736:1.0):1.0):1.0):1.0,(2bAY232743:1.0,2bAY232742:1.0):1.0):1.0,(2bAY232731:1.0,2bAY232730:1.0):1.0):1.0):1.0,2bAB030907:1.0):1.0,((2bAY232747:1.0,2bAY232746:1.0):1.0,(2bAY232733:1.0,2bAY232732:1.0):1.0):1.0):1.0):1.0,Hepatitis_GB_virus_B:1.0):1.0):1.0):1.0):1.0):1.0,(((6jDQ835769:1.0,6jDQ835761:1.0):1.0,(6iDQ835770:1.0,6iDQ835762:1.0):1.0):1.0,6hD84265:1.0):1.0):1.0,((6nDQ835768:1.0,(6nDQ278894:1.0,6nAY878652:1.0):1.0):1.0,((6mDQ835767:1.0,6mDQ835763:1.0):1.0,(6mDQ835766:1.0,6mDQ835765:1.0):1.0):1.0):1.0):1.0,6lEF424628:1.0):1.0,6kD84264:1.0):1.0,(6kDQ278893:1.0,6kAY878651:1.0):1.0):1.0,6kAY878650:1.0):0.5);
TREE 'Neighbor-Joining Tree on AA Dataset' = (Hepatitis_GB_virus_B:0.5,((((((((((((((1bAB016785:1.0,(1bAF165047:1.0,1bAF165048:1.0):1.0):1.0,(((1bAB049087:1.0,1bAB049096:1.0):1.0,((((1bAB049089:1.0,(1bAB049092:1.0,1bAF207768:1.0):1.0):1.0,((1bAB191333:1.0,(1bAF165055:1.0,1bAF165056:1.0):1.0):1.0,(1bAF165063:1.0,1bAF165064:1.0):1.0):1.0):1.0,1bX61596:1.0):1.0,(1bAB049095:1.0,1bAF207764:1.0):1.0):1.0):1.0,((1bAB049094:1.0,(1bD50482:1.0,1bD50484:1.0):1.0):1.0,(((((1bAF165045:1.0,1bAF165046:1.0):1.0,1bAF207755:1.0):1.0,(1bAF165053:1.0,1bAF165054:1.0):1.0):1.0,1bAF207771:1.0):1.0,1bAF207757:1.0):1.0):1.0):1.0):1.0,(1bAB049090:1.0,1bAF207773:1.0):1.0):1.0,(((1bAY587016:1.0,1bD45172:1.0):1.0,1bD30613:1.0):1.0,1bD89815:1.0):1.0):1.0,((((((((((((((1bAB049088:1.0,1bAF207753:1.0):1.0,1bAB049091:1.0):1.0,1bAF207754:1.0):1.0,(((((1bAB049097:1.0,1bAF207756:1.0):1.0,((1bAB049100:1.0,(1bAB080299:1.0,1bD85516:1.0):1.0):1.0,((1bAF165059:1.0,1bAF165060:1.0):1.0,1bAF207767:1.0):1.0):1.0):1.0,1bAF207763:1.0):1.0,((1bAF207769:1.0,1bU01214:1.0):1.0,1bAF207772:1.0):1.0):1.0,((((1bAF165049:1.0,1bAF165050:1.0):1.0,(1bAF165057:1.0,1bAF165058:1.0):1.0):1.0,(((1bAF165061:1.0,1bAF165062:1.0):1.0,((1bAF207762:1.0,1bAF207765:1.0):1.0,1bAY045702:1.0):1.0):1.0,1bAF207759:1.0):1.0):1.0,((1bAF165051:1.0,1bAF165052:1.0):1.0,(1bAF207752:1.0,1bAF207770:1.0):1.0):1.0):1.0):1.0):1.0,(1bAB049099:1.0,1bD14484:1.0):1.0):1.0,(((1bAB049098:1.0,1bAF207774:1.0):1.0,(1bAF139594:1.0,1bS62220:1.0):1.0):1.0,(((1bAF333324:1.0,1bM58335:1.0):1.0,(1bD89872:1.0,1bD90208:1.0):1.0):1.0,((1bD11168:1.0,1bD11355:1.0):1.0,1bD63857:1.0):1.0):1.0):1.0):1.0,((1bAB049093:1.0,(1bD10934:1.0,(1bM96362:1.0,1bU16362:1.0):1.0):1.0):1.0,(((((((1bAF054247:1.0,1bAF054248:1.0):1.0,1bAF054249:1.0):1.0,1bAF054250:1.0):1.0,1bD10750:1.0):1.0,1bD13558:1.0):1.0,1bAF207758:1.0):1.0,1bL02836:1.0):1.0):1.0):1.0,1bAY460204:1.0):1.0,1bEF407498:1.0):1.0,(1bEF407477:1.0,1bEF407480:1.0):1.0):1.0,(1bEF407479:1.0,1bEF407487:1.0):1.0):1.0,(((((((((((((1bAB154177:1.0,1bAB154178:1.0):1.0,((1bAB154191:1.0,1bAB154192:1.0):1.0,(((1bAB154199:1.0,1bAB154200:1.0):1.0,1bAF313916:1.0):1.0,(1bAB154201:1.0,1bAB154202:1.0):1.0):1.0):1.0):1.0,(((1bAB154181:1.0,1bAB154182:1.0):1.0,(1bAB154205:1.0,1bAB154206:1.0):1.0):1.0,(1bAB154187:1.0,1bAB154188:1.0):1.0):1.0):1.0,((1bAB154179:1.0,1bAB154180:1.0):1.0,(1bAB154203:1.0,1bAB154204:1.0):1.0):1.0):1.0,(1bAB154189:1.0,1bAB154190:1.0):1.0):1.0,(1bAB154185:1.0,1bAB154186:1.0):1.0):1.0,((1bAB154183:1.0,1bAB154184:1.0):1.0,((1bAB154195:1.0,1bAB154196:1.0):1.0,(1bAB154197:1.0,1bAB154198:1.0):1.0):1.0):1.0):1.0,(1bAB154193:1.0,1bAB154194:1.0):1.0):1.0,((1bAF207761:1.0,1bEF407493:1.0):1.0,1bEF407492:1.0):1.0):1.0,(((1bAJ238799:1.0,1bAJ238800:1.0):1.0,1bDQ071885:1.0):1.0,(1bEF407463:1.0,1bEF407481:1.0):1.0):1.0):1.0,(((((1bAF207760:1.0,(1bD50481:1.0,1bD50485:1.0):1.0):1.0,1bEF407499:1.0):1.0,(1bEF407469:1.0,1bEF407485:1.0):1.0):1.0,1bEF407470:1.0):1.0,(((((1bEF407459:1.0,1bEF407484:1.0):1.0,1bEF407468:1.0):1.0,((1bEF407482:1.0,1bEF407497:1.0):1.0,1bEF407503:1.0):1.0):1.0,(((1bEF407465:1.0,1bEF407494:1.0):1.0,1bEF407472:1.0):1.0,1bEF407486:1.0):1.0):1.0,((1bEF407461:1.0,1bEF407471:1.0):1.0,1bEF407490:1.0):1.0):1.0):1.0):1.0,(((1bAF483269:1.0,(1bAJ132996:1.0,1bAJ132997:1.0):1.0):1.0,1bEF407495:1.0):1.0,1bEF407475:1.0):1.0):1.0,((1bAY587844:1.0,(1bEF407462:1.0,1bEF407476:1.0):1.0):1.0,((1bEF407460:1.0,(1bEF407464:1.0,((1bEF407483:1.0,1bEF407501:1.0):1.0,1bEF407488:1.0):1.0):1.0):1.0,1bEF407478:1.0):1.0):1.0):1.0):1.0,((((1bAB049101:1.0,1bAF208024:1.0):1.0,((1bD50480:1.0,1bD50483:1.0):1.0,1bM84754:1.0):1.0):1.0,1bAF207766:1.0):1.0,(1bAF176573:1.0,1bAF356827:1.0):1.0):1.0):1.0,((1bAJ000009:1.0,(1bEF407502:1.0,1bEF407504:1.0):1.0):1.0,1bEF407491:1.0):1.0):1.0):1.0,1bU45476:1.0):1.0,1bEF407467:1.0):1.0,1dAJ851228:1.0):1.0,(((((((((((((((((((1aAF009606:1.0,(1aAF011751:1.0,1aAF011753:1.0):1.0):1.0,1aM67463:1.0):1.0,1aAF011752:1.0):1.0,1aAF290978:1.0):1.0,(1aEF407432:1.0,1aEF407437:1.0):1.0):1.0,1aEF621489:1.0):1.0,(((((((1aAF271632:1.0,1aM62321:1.0):1.0,1aEF407450:1.0):1.0,1aEF407445:1.0):1.0,1aEF407433:1.0):1.0,(1aEF407412:1.0,1aEF407438:1.0):1.0):1.0,((1aEF407440:1.0,1aEF407441:1.0):1.0,1aEF407442:1.0):1.0):1.0,(1aAF511950:1.0,1aD10749:1.0):1.0):1.0):1.0,(1aEF407422:1.0,1aEF407444:1.0):1.0):1.0,1aEF407449:1.0):1.0,((1aEF407423:1.0,1aEF407453:1.0):1.0,1aEF407446:1.0):1.0):1.0,(((1aEF407414:1.0,1aEF407455:1.0):1.0,1aEF407456:1.0):1.0,((1aEF407421:1.0,1aEF407428:1.0):1.0,1aEF407425:1.0):1.0):1.0):1.0,1aEF407454:1.0):1.0,1aEF407451:1.0):1.0,(1aEF407443:1.0,1aEF407457:1.0):1.0):1.0,(1aEF407411:1.0,1aEF407452:1.0):1.0):1.0,(1aEF407418:1.0,1aEF407434:1.0):1.0):1.0,(((((1aAJ278830:1.0,((1aEF407413:1.0,1aEF407427:1.0):1.0,(1aEF407415:1.0,1aEF407431:1.0):1.0):1.0):1.0,1aEF407436:1.0):1.0,1aEF407417:1.0):1.0,1aEF407419:1.0):1.0,(1aEF407435:1.0,1aEF407439:1.0):1.0):1.0):1.0,1aEF407447:1.0):1.0,((1AY051292:1.0,1D14853:1.0):1.0,1AY651061:1.0):1.0):1.0):1.0,(((((4aDQ418782:1.0,(((4aDQ418783:1.0,4aDQ418788:1.0):1.0,4aDQ418787:1.0):1.0,4aDQ418789:1.0):1.0):1.0,4aDQ516084:1.0):1.0,4aDQ418784:1.0):1.0,4aY11604:1.0):1.0,(4dDQ418786:1.0,4dDQ516083:1.0):1.0):1.0):1.0,(5aAF064490:1.0,5aY13184:1.0):1.0):1.0,(((((((((((6aAY859526:1.0,(6aDQ480513:1.0,6aDQ480515:1.0):1.0):1.0,6aDQ480519:1.0):1.0,6aDQ480518:1.0):1.0,(6aDQ480512:1.0,6aDQ480514:1.0):1.0):1.0,(6aDQ480521:1.0,6aDQ480522:1.0):1.0):1.0,(6aDQ480516:1.0,6aDQ480517:1.0):1.0):1.0,(6aDQ480520:1.0,6aDQ480523:1.0):1.0):1.0,6aY12083:1.0):1.0,6aDQ480524:1.0):1.0,6bD84262:1.0):1.0,(((((((6kAY878650:1.0,D6kDQ27889:1.0):1.0,(6kAY878651:1.0,6kDQ278893:1.0):1.0):1.0,6kD84264:1.0):1.0,6lEF424628:1.0):1.0,(((6nAY878652:1.0,6nDQ278894:1.0):1.0,6nDQ835768:1.0):1.0,((6mDQ835763:1.0,6mDQ835767:1.0):1.0,(6mDQ835765:1.0,6mDQ835766:1.0):1.0):1.0):1.0):1.0,(6hD84265:1.0,((6jDQ835761:1.0,6jDQ835769:1.0):1.0,(6iDQ835762:1.0,6iDQ835770:1.0):1.0):1.0):1.0):1.0,(((6gD63822:1.0,6gDQ314806:1.0):1.0,D6DQ278892:1.0):1.0,(((6dD84263:1.0,6EF424629:1.0):1.0,((6eDQ314805:1.0,6qEF424625:1.0):1.0,(6pEF424626:1.0,6oEF424627:1.0):1.0):1.0):1.0,(6fDQ835760:1.0,6fDQ835764:1.0):1.0):1.0):1.0):1.0):1.0):1.0,(((((3aAF046866:1.0,(3aD17763:1.0,3aX76918:1.0):1.0):1.0,3aDQ437509:1.0):1.0,3aD28917:1.0):1.0,3bD49374:1.0):1.0,3kD63821:1.0):1.0):1.0,((((((2bAB030907:1.0,(((((2bAF238486:1.0,(2bAY232744:1.0,2bAY232745:1.0):1.0):1.0,2bD10988:1.0):1.0,(2bAY232738:1.0,2bAY232739:1.0):1.0):1.0,((2bAY232734:1.0,2bAY232735:1.0):1.0,((2bAY232740:1.0,2bAY232741:1.0):1.0,(2bAY232748:1.0,2bAY232749:1.0):1.0):1.0):1.0):1.0,(2bAY232742:1.0,2bAY232743:1.0):1.0):1.0):1.0,(2bAY232736:1.0,2bAY232737:1.0):1.0):1.0,(2bAY232746:1.0,2bAY232747:1.0):1.0):1.0,(2bAY232730:1.0,2bAY232731:1.0):1.0):1.0,(2bAY232732:1.0,2bAY232733:1.0):1.0):1.0,((2kAB031663:1.0,(2D50409:1.0,2iDQ155561:1.0):1.0):1.0,(2aAB047639:1.0,(((((2aAB047640:1.0,(2aAB047641:1.0,(2aAF177036:1.0,2aD00944:1.0):1.0):1.0):1.0,(((((((2aAB047644:1.0,2aAF169005:1.0):1.0,(2aAF169002:1.0,2aAF238484:1.0):1.0):1.0,(2aAB047645:1.0,(2aAF169003:1.0,2aAF169004:1.0):1.0):1.0):1.0,2aAF238483:1.0):1.0,2aAF238485:1.0):1.0,2aAF238481:1.0):1.0,2aAF238482:1.0):1.0):1.0,2aAB047642:1.0):1.0,2aAB047643:1.0):1.0,2aAY746460:1.0):1.0):1.0):1.0):1.0):0.5);
TREE 'Maximum Parsimony Tree on AA+NT Dataset with Bootstraps' = (Hepatitis_GB_virus_B:100.0,(((((((((((((((((AB016785_C1b:100.0,(AF165047_C1b:100.0,AF165048_C1b:100.0):100.0):100.0,(AB191333_C1b:100.0,(AF165055_C1b:100.0,AF165056_C1b:100.0):100.0):98.0):90.0,(AB049087_C1b:100.0,((AB049089_C1b:100.0,(D50482_C1b:100.0,D50484_C1b:100.0):100.0):70.0,(AB049092_C1b:100.0,AF207768_C1b:100.0):100.0):44.0):84.0):19.0,((AB049090_C1b:100.0,X61596_C1b:100.0):47.0,(((AB049094_C1b:100.0,AF207771_C1b:100.0):75.0,(((AF165045_C1b:100.0,(AF165046_C1b:100.0,AF207755_C1b:100.0):97.0):100.0,AF207757_C1b:100.0):90.0,(AF165053_C1b:100.0,AF165054_C1b:100.0):100.0):78.0):100.0,((AF165063_C1b:100.0,AF165064_C1b:100.0):100.0,AF207773_C1b:100.0):62.0):22.0):12.0):13.0,((AB049095_C1b:100.0,AF207764_C1b:100.0):100.0,AB049096_C1b:100.0):15.0):65.0,(((AY587016_C1b:100.0,D45172_C1b:100.0):100.0,D30613_C1b:100.0):100.0,D89815_C1b:100.0):100.0):89.0,((AJ132996_C1b:100.0,AJ132997_C1b:100.0):100.0,U45476_C1b:100.0):50.0):10.0,(((((((((((AB049088_C1b:100.0,AF207753_C1b:100.0):87.0,AB049091_C1b:100.0):99.0,AF207754_C1b:100.0):40.0,((((AB049099_C1b:100.0,D14484_C1b:100.0):99.0,((D11168_C1b:100.0,D11355_C1b:100.0):100.0,U01214_C1b:100.0):41.0):12.0,D63857_C1b:100.0):3.0,(AF207769_C1b:100.0,AF207772_C1b:100.0):54.0):2.0):1.0,(((AB049097_C1b:100.0,AF207756_C1b:100.0):77.0,((AB049100_C1b:100.0,((AF165059_C1b:100.0,AF165060_C1b:100.0):100.0,(AF207763_C1b:100.0,AF207767_C1b:100.0):79.0):34.0):36.0,(AB080299_C1b:100.0,D85516_C1b:100.0):100.0):80.0):100.0,(((((AF165049_C1b:100.0,AF165050_C1b:100.0):100.0,(AF165057_C1b:100.0,AF165058_C1b:100.0):100.0):100.0,((AF165061_C1b:100.0,AF165062_C1b:100.0):100.0,((AF207762_C1b:100.0,AF207765_C1b:100.0):100.0,AY045702_C1b:100.0):92.0):96.0):38.0,AF207759_C1b:100.0):56.0,(((AF165051_C1b:100.0,AF165052_C1b:100.0):100.0,AF207770_C1b:100.0):60.0,AF207752_C1b:100.0):90.0):93.0):20.0):1.0,((((AB049098_C1b:100.0,(AF139594_C1b:100.0,S62220_C1b:100.0):100.0):65.0,AF207774_C1b:100.0):74.0,(AF333324_C1b:100.0,M58335_C1b:100.0):100.0):90.0,(D10934_C1b:100.0,EF407498_C1b:100.0):31.0):8.0):1.0,((AB049093_C1b:100.0,(M96362_C1b:100.0,U16362_C1b:100.0):100.0):18.0,(AY460204_C1b:100.0,L02836_C1b:100.0):27.0):4.0):4.0,((((((((AF054247_C1b:100.0,AF054248_C1b:100.0):100.0,AF054249_C1b:100.0):92.0,AF054250_C1b:100.0):86.0,D10750_C1b:100.0):100.0,D13558_C1b:100.0):100.0,DQ071885_C1b:100.0):55.0,AF207758_C1b:100.0):56.0,(D89872_C1b:100.0,D90208_C1b:100.0):100.0):22.0):19.0,AY587844_C1b:100.0):35.0,((AB049101_C1b:100.0,(AF207766_C1b:100.0,AF208024_C1b:100.0):90.0):62.0,((D50480_C1b:100.0,D50483_C1b:100.0):100.0,M84754_C1b:100.0):71.0):97.0):22.0,(((((((((((AB154177_C1b:100.0,AB154178_C1b:100.0):100.0,(AB154189_C1b:100.0,AB154190_C1b:100.0):100.0):17.0,((((((AB154179_C1b:100.0,AB154180_C1b:100.0):100.0,(AB154199_C1b:100.0,AB154200_C1b:100.0):100.0):37.0,(AB154183_C1b:100.0,AB154184_C1b:100.0):100.0):11.0,((AB154195_C1b:100.0,AB154196_C1b:100.0):100.0,(AB154197_C1b:100.0,AB154198_C1b:100.0):100.0):30.0):1.0,(((AB154191_C1b:100.0,AB154192_C1b:100.0):100.0,(AB154201_C1b:100.0,AB154202_C1b:100.0):100.0):22.0,AF313916_C1b:100.0):7.0,((AB154203_C1b:100.0,AB154204_C1b:100.0):100.0,(AB154205_C1b:100.0,AB154206_C1b:100.0):100.0):16.0):2.0,(((AB154181_C1b:100.0,AB154182_C1b:100.0):100.0,(AB154187_C1b:100.0,AB154188_C1b:100.0):100.0):52.0,(AB154193_C1b:100.0,AB154194_C1b:100.0):100.0):10.0):5.0):50.0,(AB154185_C1b:100.0,AB154186_C1b:100.0):100.0):100.0,AF207761_C1b:100.0):24.0,(EF407492_C1b:100.0,EF407499_C1b:100.0):19.0):4.0,(((AJ238799_C1b:100.0,AJ238800_C1b:100.0):100.0,(EF407463_C1b:100.0,EF407481_C1b:100.0):38.0):34.0,EF407493_C1b:100.0):35.0):8.0,(((EF407459_C1b:100.0,EF407484_C1b:100.0):94.0,(EF407490_C1b:100.0,EF407503_C1b:100.0):43.0):4.0,((((EF407465_C1b:100.0,EF407494_C1b:100.0):51.0,EF407472_C1b:100.0):100.0,EF407486_C1b:100.0):28.0,(EF407468_C1b:100.0,EF407471_C1b:100.0):17.0):7.0):3.0):3.0,(((AF207760_C1b:100.0,(D50481_C1b:100.0,D50485_C1b:100.0):100.0):81.0,(EF407469_C1b:100.0,EF407485_C1b:100.0):47.0):73.0,EF407470_C1b:100.0):31.0):6.0,((EF407461_C1b:100.0,(EF407482_C1b:100.0,EF407497_C1b:100.0):100.0):96.0,EF407487_C1b:100.0):38.0):1.0,((AF356827_C1b:100.0,EF407467_C1b:100.0):36.0,(EF407477_C1b:100.0,EF407480_C1b:100.0):25.0):4.0,(((((EF407460_C1b:100.0,EF407464_C1b:100.0):93.0,(EF407483_C1b:100.0,(EF407488_C1b:100.0,EF407501_C1b:100.0):100.0):87.0):93.0,EF407478_C1b:100.0):100.0,(EF407479_C1b:100.0,(EF407502_C1b:100.0,EF407504_C1b:100.0):100.0):31.0):20.0,(EF407462_C1b:100.0,EF407476_C1b:100.0):100.0):3.0,(EF407475_C1b:100.0,EF407495_C1b:100.0):16.0):6.0):2.0):5.0,(AF176573_C1b:100.0,AJ000009_C1b:100.0):47.0):5.0,EF407491_C1b:100.0):47.0,AF483269_C1b:100.0):100.0,AJ851228_C1d:100.0):100.0,(((((((((((((AF009606_C1a:100.0,((AF011751_C1a:100.0,AF011753_C1a:100.0):90.0,M67463_C1a:100.0):98.0):53.0,AF011752_C1a:100.0):87.0,AF290978_C1a:100.0):100.0,EF621489_C1a:100.0):28.0,((EF407432_C1a:100.0,EF407437_C1a:100.0):92.0,(EF407446_C1a:100.0,EF407453_C1a:100.0):98.0):79.0):14.0,(((EF407422_C1a:100.0,EF407441_C1a:100.0):56.0,(EF407447_C1a:100.0,EF407452_C1a:100.0):51.0):17.0,(EF407423_C1a:100.0,EF407454_C1a:100.0):38.0):4.0):4.0,((EF407425_C1a:100.0,EF407440_C1a:100.0):80.0,(EF407442_C1a:100.0,EF407449_C1a:100.0):38.0):8.0):27.0,((((((AF271632_C1a:100.0,M62321_C1a:100.0):100.0,EF407456_C1a:100.0):26.0,EF407418_C1a:100.0):5.0,(((AF511950_C1a:100.0,D10749_C1a:100.0):70.0,(((EF407421_C1a:100.0,EF407428_C1a:100.0):74.0,EF407445_C1a:100.0):12.0,EF407443_C1a:100.0):7.0):2.0,(EF407411_C1a:100.0,EF407433_C1a:100.0):36.0):6.0):1.0,(EF407414_C1a:100.0,EF407455_C1a:100.0):29.0):4.0,(EF407412_C1a:100.0,EF407451_C1a:100.0):29.0):3.0):5.0,(EF407438_C1a:100.0,EF407450_C1a:100.0):99.0):25.0,EF407444_C1a:100.0):70.0,((((((AJ278830_C1a:100.0,EF407415_C1a:100.0):54.0,(EF407435_C1a:100.0,EF407439_C1a:100.0):42.0):23.0,(EF407413_C1a:100.0,EF407427_C1a:100.0):100.0):42.0,EF407431_C1a:100.0):50.0,((EF407417_C1a:100.0,EF407419_C1a:100.0):50.0,EF407436_C1a:100.0):32.0):100.0,EF407434_C1a:100.0):99.0):81.0,EF407457_C1a:100.0):100.0,((AY051292_C1c:100.0,D14853_C1c:100.0):100.0,AY651061_C1c:100.0):100.0):100.0):100.0,((((DQ418782_C4a:100.0,((((DQ418783_C4a:100.0,DQ418788_C4a:100.0):45.0,DQ418789_C4a:100.0):40.0,DQ516084_C4a:100.0):41.0,DQ418787_C4a:100.0):76.0):56.0,DQ418784_C4a:100.0):100.0,Y11604_C4a:100.0):100.0,(DQ418786_C4d:100.0,DQ516083_C4d:100.0):100.0):100.0):99.0,(((((((((AY859526_C6a:100.0,Y12083_C6a:100.0):24.0,(DQ480518_C6a:100.0,DQ480519_C6a:100.0):56.0):9.0,DQ480520_C6a:100.0):3.0,(((DQ480512_C6a:100.0,DQ480513_C6a:100.0):63.0,(DQ480514_C6a:100.0,DQ480515_C6a:100.0):74.0):11.0,(DQ480516_C6a:100.0,DQ480517_C6a:100.0):38.0):3.0):7.0,(DQ480521_C6a:100.0,DQ480522_C6a:100.0):83.0):44.0,DQ480523_C6a:100.0):97.0,DQ480524_C6a:100.0):100.0,D84262_C6b:100.0):100.0,(((((((AY878650_D6k:100.0,DQ278891_D6k:100.0):100.0,(AY878651_C6k:100.0,DQ278893_C6k:100.0):100.0):100.0,D84264_C6k:100.0):100.0,EF424628_C6l:100.0):100.0,(((AY878652_C6n:100.0,DQ278894_C6n:100.0):100.0,DQ835768_C6n:100.0):100.0,((DQ835763_C6m:100.0,DQ835767_C6m:100.0):92.0,(DQ835765_C6m:100.0,DQ835766_C6m:100.0):93.0):100.0):100.0):99.0,(D84265_C6h:100.0,((DQ835761_C6j:100.0,DQ835769_C6j:100.0):100.0,(DQ835762_C6i:100.0,DQ835770_C6i:100.0):100.0):100.0):100.0):100.0,(((D63822_C6g:100.0,DQ314806_C6g:100.0):100.0,DQ278892_D6:100.0):100.0,(((D84263_C6d:100.0,EF424629_C6c:100.0):100.0,((DQ314805_C6e:100.0,EF424625_C6q:100.0):89.0,(EF424626_C6p:100.0,EF424627_C6o:100.0):98.0):56.0):84.0,(DQ835760_C6f:100.0,DQ835764_C6f:100.0):100.0):100.0):88.0):62.0):100.0):48.0,(AF064490_C5a:100.0,Y13184_C5a:100.0):100.0):81.0,((((((AF046866_C3a:100.0,X76918_C3a:100.0):44.0,D17763_C3a:100.0):95.0,DQ437509_C3a:100.0):54.0,D28917_C3a:100.0):100.0,D49374_C3b:100.0):100.0,D63821_C3k:100.0):100.0):82.0,((((((AB030907_C2b:100.0,AF238486_C2b:100.0):26.0,((AY232736_C2b:100.0,AY232737_C2b:100.0):100.0,((AY232744_C2b:100.0,AY232745_C2b:100.0):100.0,D10988_C2b:100.0):66.0):22.0):18.0,(((AY232734_C2b:100.0,AY232735_C2b:100.0):100.0,((AY232740_C2b:100.0,AY232741_C2b:100.0):100.0,(AY232748_C2b:100.0,AY232749_C2b:100.0):100.0):100.0):45.0,(AY232738_C2b:100.0,AY232739_C2b:100.0):100.0):13.0):9.0,((AY232730_C2b:100.0,AY232731_C2b:100.0):100.0,(AY232742_C2b:100.0,AY232743_C2b:100.0):100.0):37.0):59.0,((AY232732_C2b:100.0,AY232733_C2b:100.0):100.0,(AY232746_C2b:100.0,AY232747_C2b:100.0):100.0):40.0):100.0,(((AB031663_C2k:100.0,D50409_C2c:100.0):78.0,DQ155561_C2i:100.0):80.0,(AB047639_C2a:100.0,(((((((AB047640_C2a:100.0,AB047644_C2a:100.0):33.0,(AB047642_C2a:100.0,(AB047645_C2a:100.0,AF238482_C2a:100.0):29.0):7.0):5.0,(AF238481_C2a:100.0,AF238485_C2a:100.0):32.0):33.0,AF169005_C2a:100.0):32.0,(AF169003_C2a:100.0,AF169004_C2a:100.0):88.0):21.0,(AF238483_C2a:100.0,AF238484_C2a:100.0):38.0):35.0,(((AB047641_C2a:100.0,AY746460_C2a:100.0):47.0,(AF177036_C2a:100.0,D00944_C2a:100.0):100.0):95.0,(AB047643_C2a:100.0,AF169002_C2a:100.0):70.0):42.0):83.0):100.0):100.0):100.0);
TREE 'Maximum Parsimony Tree on AA+NT Dataset with Bremer' = (Hepatitis_GB_virus_B:0.5,((((((((((((((((((AB016785_C1b:1.0,(AF165047_C1b:1.0,AF165048_C1b:1.0)d277:1.0)d106:1.0,(AB191333_C1b:1.0,(AF165055_C1b:1.0,AF165056_C1b:1.0)d273:1.0)d95.1:1.0)d56.1:1.0,(AB049087_C1b:1.0,((AB049089_C1b:1.0,(D50482_C1b:1.0,D50484_C1b:1.0)d441:1.0)d55.1:1.0,(AB049092_C1b:1.0,AF207768_C1b:1.0)d110:1.0)d46:1.0)d81.1:1.0)d62.1:1.0,(AB049095_C1b:1.0,AF207764_C1b:1.0)d118.1:1.0)d59.1:1.0,((AF165063_C1b:1.0,AF165064_C1b:1.0)d480:1.0,X61596_C1b:1.0)d59.2:1.0)d49.1:1.0,((AB049094_C1b:1.0,AF207771_C1b:1.0)d57.1:1.0,(((AF165045_C1b:1.0,(AF165046_C1b:1.0,AF207755_C1b:1.0)d71.1:1.0)d369.1:1.0,AF207757_C1b:1.0)d100:1.0,(AF165053_C1b:1.0,AF165054_C1b:1.0)d235:1.0)d69.1:1.0)d92.1:1.0)d49.2:1.0,(AB049096_C1b:1.0,AF207773_C1b:1.0)d58.1:1.0)d41.1:1.0,AB049090_C1b:1.0)d76:1.0,(((((((((((AB049088_C1b:1.0,AF207753_C1b:1.0)d78.1:1.0,AB049091_C1b:1.0)d93.1:1.0,AF207754_C1b:1.0)d61.1:1.0,((((((AB049097_C1b:1.0,AF207756_C1b:1.0)d82:1.0,((AB049100_C1b:1.0,(AF207763_C1b:1.0,AF207767_C1b:1.0)d43.1:1.0)d43.2:1.0,((AB080299_C1b:1.0,D85516_C1b:1.0)d170:1.0,(AF165059_C1b:1.0,AF165060_C1b:1.0)d184:1.0)d57.2:1.0)d68.1:1.0)d115.1:1.0,(D10934_C1b:1.0,(M96362_C1b:1.0,U16362_C1b:1.0)d563:1.0)d60.1:1.0)d60.2:1.0,((((((((AF054247_C1b:1.0,AF054248_C1b:1.0)d44.1:1.0,AF054249_C1b:1.0)d41.2:1.0,AF054250_C1b:1.0)d40:1.0,D10750_C1b:1.0)d84.1:1.0,D13558_C1b:1.0)d174.1:1.0,AF207758_C1b:1.0)d39.1:1.0,(D89872_C1b:1.0,D90208_C1b:1.0)d133:1.0)d47.1:1.0,(AY460204_C1b:1.0,AY587844_C1b:1.0)d57.3:1.0)d57.4:1.0)d57.5:1.0,((AB049099_C1b:1.0,D14484_C1b:1.0)d94.1:1.0,(D63857_C1b:1.0,L02836_C1b:1.0)d60.3:1.0)d60.4:1.0)d57.6:1.0,((((((AF165049_C1b:1.0,AF165050_C1b:1.0)d325:1.0,(AF165057_C1b:1.0,AF165058_C1b:1.0)d257:1.0)d96.1:1.0,AF207759_C1b:1.0)d65.1:1.0,((AF165061_C1b:1.0,AF165062_C1b:1.0)d270:1.0,((AF207762_C1b:1.0,AF207765_C1b:1.0)d174.2:1.0,AY045702_C1b:1.0)d85.1:1.0)d69.2:1.0)d62.2:1.0,(((AF165051_C1b:1.0,AF165052_C1b:1.0)d297:1.0,AF207770_C1b:1.0)d69.3:1.0,AF207752_C1b:1.0)d70.1:1.0)d99:1.0,((AF207769_C1b:1.0,AF207772_C1b:1.0)d72.1:1.0,((D11168_C1b:1.0,D11355_C1b:1.0)d369.2:1.0,U01214_C1b:1.0)d71.2:1.0)d63:1.0)d60.5:1.0)d49.3:1.0)d49.4:1.0,(((AB049098_C1b:1.0,(AF139594_C1b:1.0,S62220_C1b:1.0)d398:1.0)d49.5:1.0,AF207774_C1b:1.0)d78.2:1.0,(AF333324_C1b:1.0,M58335_C1b:1.0)d152:1.0)d103:1.0)d49.6:1.0,(AB049093_C1b:1.0,EF407498_C1b:1.0)d57.7:1.0)d49.7:1.0,((AB049101_C1b:1.0,(AF207766_C1b:1.0,AF208024_C1b:1.0)d90.1:1.0)d56.2:1.0,((D50480_C1b:1.0,D50483_C1b:1.0)d407:1.0,M84754_C1b:1.0)d49.8:1.0)d113:1.0)d49.9:1.0,(EF407487_C1b:1.0,EF407491_C1b:1.0)d61.2:1.0)d61.3:1.0,(AF176573_C1b:1.0,AJ000009_C1b:1.0)d93.2:1.0)d61.4:1.0,((((((((((((((((AB154177_C1b:1.0,AB154178_C1b:1.0)d195.1:1.0,(AB154195_C1b:1.0,AB154196_C1b:1.0)d246:1.0)d44.2:1.0,(AB154189_C1b:1.0,AB154190_C1b:1.0)d127.1:1.0)d66.1:1.0,(((AB154181_C1b:1.0,AB154182_C1b:1.0)d192:1.0,(AB154187_C1b:1.0,AB154188_C1b:1.0)d175:1.0)d43.3:1.0,(AB154193_C1b:1.0,AB154194_C1b:1.0)d118.2:1.0)d35.1:1.0)d67.1:1.0,(((AB154183_C1b:1.0,AB154184_C1b:1.0)d201:1.0,(AB154197_C1b:1.0,AB154198_C1b:1.0)d206:1.0)d57.8:1.0,((AB154203_C1b:1.0,AB154204_C1b:1.0)d195.2:1.0,(AB154205_C1b:1.0,AB154206_C1b:1.0)d137:1.0)d59.3:1.0)d57.9:1.0)d64.1:1.0,((AB154179_C1b:1.0,AB154180_C1b:1.0)d131.1:1.0,(AB154199_C1b:1.0,AB154200_C1b:1.0)d87:1.0)d64.2:1.0)d64.3:1.0,AF313916_C1b:1.0)d64.4:1.0,((AB154191_C1b:1.0,AB154192_C1b:1.0)d127.2:1.0,(AB154201_C1b:1.0,AB154202_C1b:1.0)d148:1.0)d64.5:1.0)d52.1:1.0,(AB154185_C1b:1.0,AB154186_C1b:1.0)d165:1.0)d226:1.0,(EF407492_C1b:1.0,EF407499_C1b:1.0)d52.2:1.0)d52.3:1.0,((((AJ238799_C1b:1.0,AJ238800_C1b:1.0)d162:1.0,DQ071885_C1b:1.0)d54.1:1.0,EF407493_C1b:1.0)d54.2:1.0,(EF407463_C1b:1.0,EF407481_C1b:1.0)d39.2:1.0)d54.3:1.0)d54.4:1.0,(EF407490_C1b:1.0,EF407503_C1b:1.0)d57.10:1.0)d54.5:1.0,(((AF207761_C1b:1.0,EF407471_C1b:1.0)d52.4:1.0,(((EF407465_C1b:1.0,EF407494_C1b:1.0)d39.3:1.0,EF407472_C1b:1.0)d79:1.0,EF407468_C1b:1.0)d52.5:1.0)d54.6:1.0,(EF407459_C1b:1.0,EF407484_C1b:1.0)d78.3:1.0)d54.7:1.0)d54.8:1.0,(((((AF207760_C1b:1.0,(D50481_C1b:1.0,D50485_C1b:1.0)d203.1:1.0)d61.5:1.0,EF407469_C1b:1.0)d33.1:1.0,EF407485_C1b:1.0)d77:1.0,(EF407470_C1b:1.0,EF407495_C1b:1.0)d71.3:1.0)d83.1:1.0,(EF407480_C1b:1.0,EF407486_C1b:1.0)d54.9:1.0)d54.10:1.0)d54.11:1.0,(((AF356827_C1b:1.0,EF407467_C1b:1.0)d61.6:1.0,((EF407461_C1b:1.0,(EF407482_C1b:1.0,EF407497_C1b:1.0)d109:1.0)d88:1.0,(EF407475_C1b:1.0,EF407477_C1b:1.0)d78.4:1.0)d78.5:1.0)d61.7:1.0,(EF407462_C1b:1.0,EF407476_C1b:1.0)d156:1.0)d61.8:1.0)d61.9:1.0,((((EF407460_C1b:1.0,EF407464_C1b:1.0)d48:1.0,(EF407483_C1b:1.0,(EF407488_C1b:1.0,EF407501_C1b:1.0)d89.1:1.0)d72.2:1.0)d78.6:1.0,EF407478_C1b:1.0)d147:1.0,(EF407479_C1b:1.0,(EF407502_C1b:1.0,EF407504_C1b:1.0)d173:1.0)d70.2:1.0)d89.2:1.0)d61.10:1.0)d49.10:1.0,((AJ132996_C1b:1.0,AJ132997_C1b:1.0)d272.1:1.0,U45476_C1b:1.0)d49.11:1.0)d49.12:1.0)d49.13:1.0,(((AY587016_C1b:1.0,D45172_C1b:1.0)d72.3:1.0,D30613_C1b:1.0)d274:1.0,D89815_C1b:1.0)d169.1:1.0)d49.14:1.0,AF483269_C1b:1.0)d521:1.0,AJ851228_C1d:1.0)d122:1.0,(((((((((AF009606_C1a:1.0,((AF011751_C1a:1.0,AF011753_C1a:1.0)d61.11:1.0,M67463_C1a:1.0)d66.2:1.0)d59.4:1.0,AF011752_C1a:1.0)d42:1.0,AF290978_C1a:1.0)d186:1.0,((EF407432_C1a:1.0,EF407437_C1a:1.0)d73.1:1.0,(EF407446_C1a:1.0,EF407453_C1a:1.0)d85.2:1.0)d54.12:1.0)d56.3:1.0,(((((((AF271632_C1a:1.0,M62321_C1a:1.0)d207:1.0,(EF407418_C1a:1.0,EF407456_C1a:1.0)d45.1:1.0)d45.2:1.0,(EF407412_C1a:1.0,EF407444_C1a:1.0)d54.13:1.0)d67.2:1.0,((EF407414_C1a:1.0,EF407451_C1a:1.0)d45.3:1.0,(EF407438_C1a:1.0,EF407450_C1a:1.0)d92.2:1.0)d45.4:1.0)d67.3:1.0,(((AF511950_C1a:1.0,D10749_C1a:1.0)d57.11:1.0,((EF407411_C1a:1.0,EF407433_C1a:1.0)d51.1:1.0,(EF407443_C1a:1.0,EF407455_C1a:1.0)d71.4:1.0)d71.5:1.0)d71.6:1.0,((EF407421_C1a:1.0,EF407428_C1a:1.0)d71.7:1.0,EF407445_C1a:1.0)d66.3:1.0)d71.8:1.0)d54.14:1.0,(((EF407422_C1a:1.0,EF407441_C1a:1.0)d101:1.0,(EF407447_C1a:1.0,EF407452_C1a:1.0)d84.2:1.0)d55.2:1.0,((EF407425_C1a:1.0,EF407440_C1a:1.0)d61.12:1.0,(EF407442_C1a:1.0,EF407449_C1a:1.0)d73.2:1.0)d60.6:1.0)d60.7:1.0)d67.4:1.0,(EF407423_C1a:1.0,EF407454_C1a:1.0)d83.2:1.0)d67.5:1.0)d67.6:1.0,EF621489_C1a:1.0)d95.2:1.0,((((((AJ278830_C1a:1.0,EF407415_C1a:1.0)d64.6:1.0,((EF407413_C1a:1.0,EF407427_C1a:1.0)d132:1.0,(EF407435_C1a:1.0,EF407439_C1a:1.0)d64.7:1.0)d64.8:1.0)d66.4:1.0,EF407431_C1a:1.0)d53.1:1.0,(EF407417_C1a:1.0,EF407419_C1a:1.0)d47.2:1.0)d53.2:1.0,EF407436_C1a:1.0)d151:1.0,EF407434_C1a:1.0)d93.3:1.0)d93.4:1.0,EF407457_C1a:1.0)d482:1.0,((AY051292_C1c:1.0,D14853_C1c:1.0)d179:1.0,AY651061_C1c:1.0)d420:1.0)d111:1.0)d350:1.0,((((DQ418782_C4a:1.0,(((DQ418783_C4a:1.0,DQ418788_C4a:1.0)d32.1:1.0,(DQ418789_C4a:1.0,DQ516084_C4a:1.0)d32.2:1.0)d52.6:1.0,DQ418787_C4a:1.0)d50.1:1.0)d51.2:1.0,DQ418784_C4a:1.0)d141:1.0,Y11604_C4a:1.0)d411:1.0,(DQ418786_C4d:1.0,DQ516083_C4d:1.0)d371:1.0)d456:1.0)d108:1.0,((((((((((AY859526_C6a:1.0,DQ480519_C6a:1.0)d50.2:1.0,(DQ480516_C6a:1.0,Y12083_C6a:1.0)d50.3:1.0)d50.4:1.0,((DQ480514_C6a:1.0,DQ480515_C6a:1.0)d50.5:1.0,(DQ480518_C6a:1.0,DQ480520_C6a:1.0)d50.6:1.0)d50.7:1.0)d50.8:1.0,(DQ480521_C6a:1.0,DQ480522_C6a:1.0)d68.2:1.0)d50.9:1.0,(DQ480512_C6a:1.0,DQ480513_C6a:1.0)d68.3:1.0)d50.10:1.0,DQ480517_C6a:1.0)d53.3:1.0,DQ480523_C6a:1.0)d89.3:1.0,DQ480524_C6a:1.0)d577:1.0,D84262_C6b:1.0)d343:1.0,(((((((AY878650_D6k:1.0,DQ278891_D6k:1.0)d310:1.0,(AY878651_C6k:1.0,DQ278893_C6k:1.0)d272.2:1.0)d393:1.0,D84264_C6k:1.0)d128:1.0,EF424628_C6l:1.0)d116:1.0,(((AY878652_C6n:1.0,DQ278894_C6n:1.0)d190.1:1.0,DQ835768_C6n:1.0)d549:1.0,((DQ835763_C6m:1.0,DQ835767_C6m:1.0)d72.4:1.0,(DQ835765_C6m:1.0,DQ835766_C6m:1.0)d47.3:1.0)d617:1.0)d120:1.0)d69.4:1.0,(D84265_C6h:1.0,((DQ835761_C6j:1.0,DQ835769_C6j:1.0)d513:1.0,(DQ835762_C6i:1.0,DQ835770_C6i:1.0)d457:1.0)d185:1.0)d124:1.0)d212.1:1.0,(((D63822_C6g:1.0,DQ314806_C6g:1.0)d709:1.0,DQ278892_D6:1.0)d149:1.0,(((D84263_C6d:1.0,EF424629_C6c:1.0)d117:1.0,((DQ314805_C6e:1.0,EF424625_C6q:1.0)d81.2:1.0,(EF424626_C6p:1.0,EF424627_C6o:1.0)d115.2:1.0)d33.2:1.0)d96.2:1.0,(DQ835760_C6f:1.0,DQ835764_C6f:1.0)d847:1.0)d131.2:1.0)d72.5:1.0)d84.3:1.0)d238:1.0)d36:1.0,(AF064490_C5a:1.0,Y13184_C5a:1.0)d604:1.0)d69.5:1.0,((((((AF046866_C3a:1.0,X76918_C3a:1.0)d35.2:1.0,D17763_C3a:1.0)d54.15:1.0,DQ437509_C3a:1.0)d35.3:1.0,D28917_C3a:1.0)d599:1.0,D49374_C3b:1.0)d169.2:1.0,D63821_C3k:1.0)d189:1.0)d72.6:1.0,(((((((((AB030907_C2b:1.0,AF238486_C2b:1.0)d59.5:1.0,((AY232736_C2b:1.0,AY232737_C2b:1.0)d293:1.0,((AY232744_C2b:1.0,AY232745_C2b:1.0)d221:1.0,D10988_C2b:1.0)d65.2:1.0)d61.13:1.0)d50.11:1.0,((AY232740_C2b:1.0,AY232741_C2b:1.0)d135:1.0,(AY232748_C2b:1.0,AY232749_C2b:1.0)d260:1.0)d125:1.0)d50.12:1.0,((AY232730_C2b:1.0,AY232731_C2b:1.0)d190.2:1.0,(AY232742_C2b:1.0,AY232743_C2b:1.0)d322:1.0)d61.14:1.0)d50.13:1.0,(AY232738_C2b:1.0,AY232739_C2b:1.0)d258:1.0)d50.14:1.0,(AY232734_C2b:1.0,AY232735_C2b:1.0)d240:1.0)d65.3:1.0,(AY232732_C2b:1.0,AY232733_C2b:1.0)d212.2:1.0)d50.15:1.0,(AY232746_C2b:1.0,AY232747_C2b:1.0)d217:1.0)d595:1.0,(((AB031663_C2k:1.0,D50409_C2c:1.0)d94.2:1.0,DQ155561_C2i:1.0)d102:1.0,(AB047639_C2a:1.0,((((((((AB047640_C2a:1.0,AB047645_C2a:1.0)d66.5:1.0,(AF238482_C2a:1.0,AF238485_C2a:1.0)d58.2:1.0)d58.3:1.0,(AB047642_C2a:1.0,AF238481_C2a:1.0)d58.4:1.0)d58.5:1.0,(AB047644_C2a:1.0,AF169005_C2a:1.0)d58.6:1.0)d62.3:1.0,(AF169003_C2a:1.0,AF169004_C2a:1.0)d84.4:1.0)d69.6:1.0,(AF238483_C2a:1.0,AF238484_C2a:1.0)d67.7:1.0)d68.4:1.0,(AB047643_C2a:1.0,AF169002_C2a:1.0)d92.3:1.0)d67.8:1.0,(AB047641_C2a:1.0,((AF177036_C2a:1.0,D00944_C2a:1.0)d181:1.0,AY746460_C2a:1.0)d66.6:1.0)d71.9:1.0)d90.2:1.0)d430:1.0)d203.2:1.0)d290:1.0):0.5);
TREE 'Maximum Parsimony Tree on NT Dataset' = (Hepatitis_GB_virus_B:1.0,(((((((((((((((((((AB016785_C1b:1.0,(AF165047_C1b:1.0,AF165048_C1b:1.0):1.0):1.0,(AB191333_C1b:1.0,(AF165055_C1b:1.0,AF165056_C1b:1.0):1.0):1.0):1.0,((AB049087_C1b:1.0,(AB049092_C1b:1.0,AF207768_C1b:1.0):1.0):1.0,(AB049089_C1b:1.0,(D50482_C1b:1.0,D50484_C1b:1.0):1.0):1.0):1.0):1.0,(((AB049094_C1b:1.0,AF207771_C1b:1.0):1.0,(((AF165045_C1b:1.0,(AF165046_C1b:1.0,AF207755_C1b:1.0):1.0):1.0,AF207757_C1b:1.0):1.0,(AF165053_C1b:1.0,AF165054_C1b:1.0):1.0):1.0):1.0,AB049096_C1b:1.0):1.0):1.0,(AB049090_C1b:1.0,X61596_C1b:1.0):1.0):1.0,((AF165063_C1b:1.0,AF165064_C1b:1.0):1.0,AF207773_C1b:1.0):1.0):1.0,(AB049095_C1b:1.0,AF207764_C1b:1.0):1.0):1.0,(((AY587016_C1b:1.0,D45172_C1b:1.0):1.0,D30613_C1b:1.0):1.0,D89815_C1b:1.0):1.0):1.0,(AJ000009_C1b:1.0,EF407499_C1b:1.0):1.0):1.0,((((((((((AB049088_C1b:1.0,AF207753_C1b:1.0):1.0,AB049091_C1b:1.0):1.0,AF207754_C1b:1.0):1.0,(AB049099_C1b:1.0,D14484_C1b:1.0):1.0):1.0,(AB049093_C1b:1.0,D10934_C1b:1.0):1.0):1.0,(((AB049097_C1b:1.0,AF207756_C1b:1.0):1.0,((AB049100_C1b:1.0,(AF207763_C1b:1.0,AF207767_C1b:1.0):1.0):1.0,((AB080299_C1b:1.0,D85516_C1b:1.0):1.0,(AF165059_C1b:1.0,AF165060_C1b:1.0):1.0):1.0):1.0):1.0,((((((AF165049_C1b:1.0,AF165050_C1b:1.0):1.0,(AF165057_C1b:1.0,AF165058_C1b:1.0):1.0):1.0,AF207759_C1b:1.0):1.0,((AF165061_C1b:1.0,AF165062_C1b:1.0):1.0,((AF207762_C1b:1.0,AF207765_C1b:1.0):1.0,AY045702_C1b:1.0):1.0):1.0):1.0,(((AF165051_C1b:1.0,AF165052_C1b:1.0):1.0,AF207770_C1b:1.0):1.0,AF207752_C1b:1.0):1.0):1.0,((AF207769_C1b:1.0,AF207772_C1b:1.0):1.0,(EF407498_C1b:1.0,U01214_C1b:1.0):1.0):1.0):1.0):1.0,(((AB049098_C1b:1.0,(AF139594_C1b:1.0,S62220_C1b:1.0):1.0):1.0,AF207774_C1b:1.0):1.0,(AF333324_C1b:1.0,M58335_C1b:1.0):1.0):1.0,(((((((AF054247_C1b:1.0,AF054248_C1b:1.0):1.0,AF054249_C1b:1.0):1.0,AF054250_C1b:1.0):1.0,D10750_C1b:1.0):1.0,D13558_C1b:1.0):1.0,DQ071885_C1b:1.0):1.0,AF207758_C1b:1.0):1.0,(AY460204_C1b:1.0,L02836_C1b:1.0):1.0,(((D11168_C1b:1.0,D11355_C1b:1.0):1.0,(D89872_C1b:1.0,D90208_C1b:1.0):1.0):1.0,D63857_C1b:1.0):1.0):1.0,(AY587844_C1b:1.0,(M96362_C1b:1.0,U16362_C1b:1.0):1.0):1.0):1.0,((AB049101_C1b:1.0,(AF207766_C1b:1.0,AF208024_C1b:1.0):1.0):1.0,((D50480_C1b:1.0,D50483_C1b:1.0):1.0,M84754_C1b:1.0):1.0):1.0):1.0,(EF407487_C1b:1.0,EF407491_C1b:1.0):1.0):1.0,((((((((((((((AB154177_C1b:1.0,AB154178_C1b:1.0):1.0,(AB154205_C1b:1.0,AB154206_C1b:1.0):1.0):1.0,(((((AB154179_C1b:1.0,AB154180_C1b:1.0):1.0,(AB154199_C1b:1.0,AB154200_C1b:1.0):1.0):1.0,((AB154183_C1b:1.0,AB154184_C1b:1.0):1.0,(AB154197_C1b:1.0,AB154198_C1b:1.0):1.0):1.0):1.0,((AB154181_C1b:1.0,AB154182_C1b:1.0):1.0,(AB154203_C1b:1.0,AB154204_C1b:1.0):1.0):1.0):1.0,(((AB154185_C1b:1.0,AB154186_C1b:1.0):1.0,(AB154189_C1b:1.0,AB154190_C1b:1.0):1.0):1.0,(((AB154187_C1b:1.0,AB154188_C1b:1.0):1.0,(AB154195_C1b:1.0,AB154196_C1b:1.0):1.0):1.0,(AB154193_C1b:1.0,AB154194_C1b:1.0):1.0):1.0):1.0):1.0):1.0,(AB154191_C1b:1.0,AB154192_C1b:1.0):1.0):1.0,AF313916_C1b:1.0):1.0,(AB154201_C1b:1.0,AB154202_C1b:1.0):1.0):1.0,EF407490_C1b:1.0):1.0,(EF407492_C1b:1.0,EF407503_C1b:1.0):1.0):1.0,(((AJ238799_C1b:1.0,AJ238800_C1b:1.0):1.0,(EF407481_C1b:1.0,EF407493_C1b:1.0):1.0):1.0,EF407463_C1b:1.0):1.0):1.0,((AF207761_C1b:1.0,EF407471_C1b:1.0):1.0,(((EF407465_C1b:1.0,EF407472_C1b:1.0):1.0,EF407494_C1b:1.0):1.0,EF407468_C1b:1.0):1.0):1.0):1.0,(EF407459_C1b:1.0,EF407484_C1b:1.0):1.0):1.0,(((((AF207760_C1b:1.0,(D50481_C1b:1.0,D50485_C1b:1.0):1.0):1.0,EF407469_C1b:1.0):1.0,EF407485_C1b:1.0):1.0,(EF407470_C1b:1.0,EF407495_C1b:1.0):1.0):1.0,(EF407480_C1b:1.0,EF407486_C1b:1.0):1.0):1.0):1.0,((AF356827_C1b:1.0,EF407467_C1b:1.0):1.0,((EF407461_C1b:1.0,(EF407482_C1b:1.0,EF407497_C1b:1.0):1.0):1.0,(EF407475_C1b:1.0,EF407477_C1b:1.0):1.0):1.0,(EF407462_C1b:1.0,EF407476_C1b:1.0):1.0):1.0):1.0,((((EF407460_C1b:1.0,EF407464_C1b:1.0):1.0,(EF407483_C1b:1.0,(EF407488_C1b:1.0,EF407501_C1b:1.0):1.0):1.0):1.0,EF407478_C1b:1.0):1.0,(EF407479_C1b:1.0,(EF407502_C1b:1.0,EF407504_C1b:1.0):1.0):1.0):1.0):1.0):1.0):1.0,(AF176573_C1b:1.0,AF483269_C1b:1.0):1.0):1.0,(AJ132996_C1b:1.0,AJ132997_C1b:1.0):1.0):1.0,U45476_C1b:1.0):1.0,AJ851228_C1d:1.0):1.0,(((((((((((((AF009606_C1a:1.0,((AF011751_C1a:1.0,AF011753_C1a:1.0):1.0,M67463_C1a:1.0):1.0):1.0,AF011752_C1a:1.0):1.0,AF290978_C1a:1.0):1.0,EF621489_C1a:1.0):1.0,((EF407432_C1a:1.0,EF407437_C1a:1.0):1.0,(EF407446_C1a:1.0,EF407453_C1a:1.0):1.0):1.0):1.0,(((EF407422_C1a:1.0,EF407441_C1a:1.0):1.0,(EF407447_C1a:1.0,EF407452_C1a:1.0):1.0):1.0,(EF407423_C1a:1.0,EF407454_C1a:1.0):1.0):1.0):1.0,(EF407425_C1a:1.0,EF407440_C1a:1.0):1.0,(EF407442_C1a:1.0,EF407449_C1a:1.0):1.0):1.0,((((AF271632_C1a:1.0,M62321_C1a:1.0):1.0,(EF407418_C1a:1.0,EF407456_C1a:1.0):1.0):1.0,((((AF511950_C1a:1.0,D10749_C1a:1.0):1.0,(EF407443_C1a:1.0,EF407445_C1a:1.0):1.0):1.0,(EF407411_C1a:1.0,EF407433_C1a:1.0):1.0):1.0,((EF407414_C1a:1.0,EF407455_C1a:1.0):1.0,(EF407421_C1a:1.0,EF407428_C1a:1.0):1.0):1.0):1.0):1.0,(EF407412_C1a:1.0,EF407451_C1a:1.0):1.0):1.0):1.0,(EF407438_C1a:1.0,EF407450_C1a:1.0):1.0):1.0,EF407444_C1a:1.0):1.0,((((((AJ278830_C1a:1.0,EF407415_C1a:1.0):1.0,(EF407413_C1a:1.0,EF407427_C1a:1.0):1.0,(EF407435_C1a:1.0,EF407439_C1a:1.0):1.0):1.0,EF407431_C1a:1.0):1.0,(EF407417_C1a:1.0,EF407436_C1a:1.0):1.0):1.0,EF407419_C1a:1.0):1.0,EF407434_C1a:1.0):1.0):1.0,EF407457_C1a:1.0):1.0,((AY051292_C1c:1.0,D14853_C1c:1.0):1.0,AY651061_C1c:1.0):1.0):1.0):1.0,(((DQ418782_C4a:1.0,(((DQ418783_C4a:1.0,(DQ418788_C4a:1.0,DQ418789_C4a:1.0):1.0):1.0,DQ418787_C4a:1.0,DQ516084_C4a:1.0):1.0,DQ418784_C4a:1.0):1.0):1.0,Y11604_C4a:1.0):1.0,(DQ418786_C4d:1.0,DQ516083_C4d:1.0):1.0):1.0):1.0,(AF064490_C5a:1.0,Y13184_C5a:1.0):1.0):1.0,(((((((((((AY859526_C6a:1.0,DQ480519_C6a:1.0):1.0,(DQ480516_C6a:1.0,Y12083_C6a:1.0):1.0):1.0,((DQ480514_C6a:1.0,DQ480515_C6a:1.0):1.0,(DQ480518_C6a:1.0,DQ480520_C6a:1.0):1.0):1.0):1.0,(DQ480521_C6a:1.0,DQ480522_C6a:1.0):1.0):1.0,(DQ480512_C6a:1.0,DQ480513_C6a:1.0):1.0):1.0,DQ480517_C6a:1.0):1.0,DQ480523_C6a:1.0):1.0,DQ480524_C6a:1.0):1.0,D84262_C6b:1.0):1.0,((((((AY878650_D6k:1.0,DQ278891_D6k:1.0):1.0,(AY878651_C6k:1.0,DQ278893_C6k:1.0):1.0):1.0,D84264_C6k:1.0):1.0,EF424628_C6l:1.0):1.0,(((AY878652_C6n:1.0,DQ278894_C6n:1.0):1.0,DQ835768_C6n:1.0):1.0,((DQ835763_C6m:1.0,DQ835767_C6m:1.0):1.0,(DQ835765_C6m:1.0,DQ835766_C6m:1.0):1.0):1.0):1.0):1.0,(D84265_C6h:1.0,((DQ835761_C6j:1.0,DQ835769_C6j:1.0):1.0,(DQ835762_C6i:1.0,DQ835770_C6i:1.0):1.0):1.0):1.0):1.0):1.0,(((D63822_C6g:1.0,DQ314806_C6g:1.0):1.0,DQ278892_D6:1.0):1.0,((((D84263_C6d:1.0,EF424629_C6c:1.0):1.0,(EF424626_C6p:1.0,EF424627_C6o:1.0):1.0):1.0,(DQ314805_C6e:1.0,EF424625_C6q:1.0):1.0):1.0,(DQ835760_C6f:1.0,DQ835764_C6f:1.0):1.0):1.0):1.0):1.0):1.0,((AB030907_C2b:1.0,(AF238486_C2b:1.0,(((((AY232730_C2b:1.0,AY232731_C2b:1.0):1.0,(AY232742_C2b:1.0,AY232743_C2b:1.0):1.0):1.0,(((AY232734_C2b:1.0,AY232735_C2b:1.0):1.0,(AY232738_C2b:1.0,AY232739_C2b:1.0):1.0):1.0,((AY232740_C2b:1.0,AY232741_C2b:1.0):1.0,(AY232748_C2b:1.0,AY232749_C2b:1.0):1.0):1.0):1.0):1.0,((AY232736_C2b:1.0,AY232737_C2b:1.0):1.0,((AY232744_C2b:1.0,AY232745_C2b:1.0):1.0,D10988_C2b:1.0):1.0):1.0):1.0,((AY232732_C2b:1.0,AY232733_C2b:1.0):1.0,(AY232746_C2b:1.0,AY232747_C2b:1.0):1.0):1.0):1.0):1.0):1.0,(((AB031663_C2k:1.0,D50409_C2c:1.0):1.0,DQ155561_C2i:1.0):1.0,(AB047639_C2a:1.0,((((((((AB047640_C2a:1.0,AB047645_C2a:1.0):1.0,(AF238482_C2a:1.0,AF238485_C2a:1.0):1.0):1.0,(AB047642_C2a:1.0,AF238481_C2a:1.0):1.0):1.0,(AB047644_C2a:1.0,AF169005_C2a:1.0):1.0):1.0,(AF169003_C2a:1.0,AF169004_C2a:1.0):1.0):1.0,(((AB047641_C2a:1.0,AY746460_C2a:1.0):1.0,(AF177036_C2a:1.0,D00944_C2a:1.0):1.0):1.0,(AB047643_C2a:1.0,AF169002_C2a:1.0):1.0):1.0):1.0,AF238484_C2a:1.0):1.0,AF238483_C2a:1.0):1.0):1.0):1.0):1.0):1.0,((((((AF046866_C3a:1.0,X76918_C3a:1.0):1.0,D17763_C3a:1.0):1.0,DQ437509_C3a:1.0):1.0,D28917_C3a:1.0):1.0,D49374_C3b:1.0):1.0,D63821_C3k:1.0):1.0);
TREE 'Maximum Parsimony Tree on AA Dataset' = (Hepatitis_GB_virus_B:1.0,((((((((((((((AB016785_C1b:1.0,(AF165047_C1b:1.0,AF165048_C1b:1.0):1.0):1.0,(AB191333_C1b:1.0,(AF165055_C1b:1.0,AF165056_C1b:1.0):1.0):1.0):1.0,(((AB049089_C1b:1.0,(AB049092_C1b:1.0,AF207768_C1b:1.0):1.0):1.0,(AB049090_C1b:1.0,X61596_C1b:1.0):1.0):1.0,(((AB049094_C1b:1.0,(D50482_C1b:1.0,D50484_C1b:1.0):1.0):1.0,(((AF165045_C1b:1.0,(AF165046_C1b:1.0,AF207755_C1b:1.0):1.0):1.0,(AF165053_C1b:1.0,AF165054_C1b:1.0):1.0):1.0,(AF207757_C1b:1.0,AF207771_C1b:1.0):1.0):1.0):1.0,((AF165063_C1b:1.0,AF165064_C1b:1.0):1.0,AF207773_C1b:1.0):1.0):1.0):1.0):1.0,(AB049087_C1b:1.0,AB049096_C1b:1.0):1.0,(AB049095_C1b:1.0,AF207764_C1b:1.0):1.0):1.0,(((AY587016_C1b:1.0,D45172_C1b:1.0):1.0,D30613_C1b:1.0):1.0,D89815_C1b:1.0):1.0):1.0,(((((((((AB049088_C1b:1.0,AF207753_C1b:1.0):1.0,AF207754_C1b:1.0):1.0,AB049091_C1b:1.0):1.0,(((((AB049097_C1b:1.0,AF207756_C1b:1.0):1.0,((AB049100_C1b:1.0,(AF165059_C1b:1.0,AF165060_C1b:1.0):1.0,(AF207763_C1b:1.0,AF207767_C1b:1.0):1.0):1.0,(AB080299_C1b:1.0,D85516_C1b:1.0):1.0):1.0):1.0,(D10934_C1b:1.0,(M96362_C1b:1.0,U16362_C1b:1.0):1.0):1.0):1.0,(((((AF054247_C1b:1.0,AF054248_C1b:1.0):1.0,AF054249_C1b:1.0,AF054250_C1b:1.0,D10750_C1b:1.0):1.0,D13558_C1b:1.0):1.0,AF207758_C1b:1.0):1.0,(D89872_C1b:1.0,D90208_C1b:1.0):1.0):1.0,((((AF165049_C1b:1.0,AF165050_C1b:1.0):1.0,(AF165057_C1b:1.0,AF165058_C1b:1.0):1.0):1.0,(AF165061_C1b:1.0,AF165062_C1b:1.0):1.0,AF207759_C1b:1.0,(AF207762_C1b:1.0,AF207765_C1b:1.0):1.0,AY045702_C1b:1.0):1.0,((AF165051_C1b:1.0,AF165052_C1b:1.0):1.0,(AF207752_C1b:1.0,AF207770_C1b:1.0):1.0):1.0):1.0):1.0,((AB049099_C1b:1.0,D14484_C1b:1.0):1.0,(((AF207769_C1b:1.0,AF207772_C1b:1.0):1.0,((D11168_C1b:1.0,D11355_C1b:1.0):1.0,U01214_C1b:1.0):1.0):1.0,(D63857_C1b:1.0,L02836_C1b:1.0):1.0):1.0):1.0):1.0,(((AB049098_C1b:1.0,(AF139594_C1b:1.0,S62220_C1b:1.0):1.0):1.0,AF207774_C1b:1.0):1.0,(AF333324_C1b:1.0,M58335_C1b:1.0):1.0):1.0):1.0,((AB049093_C1b:1.0,EF407498_C1b:1.0):1.0,AY460204_C1b:1.0):1.0):1.0,(((((AB049101_C1b:1.0,((D50480_C1b:1.0,D50483_C1b:1.0):1.0,M84754_C1b:1.0):1.0):1.0,AF208024_C1b:1.0):1.0,AF207766_C1b:1.0):1.0,(((EF407460_C1b:1.0,EF407464_C1b:1.0):1.0,(EF407483_C1b:1.0,(EF407488_C1b:1.0,EF407501_C1b:1.0):1.0):1.0):1.0,EF407478_C1b:1.0):1.0):1.0,(((AY587844_C1b:1.0,U45476_C1b:1.0):1.0,(EF407462_C1b:1.0,EF407476_C1b:1.0):1.0):1.0,(EF407479_C1b:1.0,EF407487_C1b:1.0):1.0):1.0):1.0):1.0,(((((((((AB154177_C1b:1.0,AB154178_C1b:1.0):1.0,(AB154195_C1b:1.0,AB154196_C1b:1.0):1.0):1.0,(((((AB154179_C1b:1.0,AB154180_C1b:1.0):1.0,(AB154203_C1b:1.0,AB154204_C1b:1.0):1.0):1.0,((((AB154183_C1b:1.0,AB154184_C1b:1.0):1.0,(AB154197_C1b:1.0,AB154198_C1b:1.0):1.0):1.0,(AB154201_C1b:1.0,AB154202_C1b:1.0):1.0):1.0,AF313916_C1b:1.0):1.0):1.0,(((AB154191_C1b:1.0,AB154192_C1b:1.0):1.0,(AB154205_C1b:1.0,AB154206_C1b:1.0):1.0):1.0,(AB154199_C1b:1.0,AB154200_C1b:1.0):1.0):1.0):1.0,(((AB154181_C1b:1.0,AB154182_C1b:1.0):1.0,(AB154187_C1b:1.0,AB154188_C1b:1.0):1.0):1.0,(AB154193_C1b:1.0,AB154194_C1b:1.0):1.0):1.0):1.0):1.0,(AB154189_C1b:1.0,AB154190_C1b:1.0):1.0):1.0,(AB154185_C1b:1.0,AB154186_C1b:1.0):1.0):1.0,(AF207761_C1b:1.0,EF407493_C1b:1.0):1.0):1.0,(EF407492_C1b:1.0,EF407499_C1b:1.0):1.0):1.0,(((AJ238799_C1b:1.0,AJ238800_C1b:1.0):1.0,DQ071885_C1b:1.0):1.0,(EF407463_C1b:1.0,EF407481_C1b:1.0):1.0):1.0,((EF407459_C1b:1.0,EF407484_C1b:1.0):1.0,(((EF407465_C1b:1.0,EF407494_C1b:1.0):1.0,EF407472_C1b:1.0):1.0,EF407486_C1b:1.0):1.0):1.0,(EF407471_C1b:1.0,EF407490_C1b:1.0):1.0):1.0,(((EF407461_C1b:1.0,EF407468_C1b:1.0):1.0,EF407475_C1b:1.0):1.0,((EF407482_C1b:1.0,EF407497_C1b:1.0):1.0,EF407503_C1b:1.0):1.0):1.0):1.0):1.0,((((AF207760_C1b:1.0,EF407469_C1b:1.0):1.0,(((D50481_C1b:1.0,D50485_C1b:1.0):1.0,EF407470_C1b:1.0):1.0,EF407485_C1b:1.0):1.0):1.0,EF407495_C1b:1.0):1.0,(AF356827_C1b:1.0,((AF483269_C1b:1.0,(AJ132996_C1b:1.0,AJ132997_C1b:1.0):1.0):1.0,(EF407477_C1b:1.0,EF407480_C1b:1.0):1.0):1.0):1.0):1.0):1.0,(AF176573_C1b:1.0,(AJ000009_C1b:1.0,(EF407502_C1b:1.0,EF407504_C1b:1.0):1.0):1.0):1.0):1.0):1.0,EF407491_C1b:1.0):1.0,EF407467_C1b:1.0):1.0,AJ851228_C1d:1.0):1.0,((((((((((((AF009606_C1a:1.0,(AF011751_C1a:1.0,AF011752_C1a:1.0,AF011753_C1a:1.0,M67463_C1a:1.0):1.0):1.0,AF290978_C1a:1.0):1.0,(EF407438_C1a:1.0,EF621489_C1a:1.0):1.0):1.0,(EF407432_C1a:1.0,EF407437_C1a:1.0):1.0):1.0,(((EF407422_C1a:1.0,(EF407447_C1a:1.0,EF407452_C1a:1.0):1.0):1.0,EF407423_C1a:1.0):1.0,(EF407446_C1a:1.0,EF407453_C1a:1.0):1.0):1.0):1.0,((((AF271632_C1a:1.0,M62321_C1a:1.0):1.0,((((((EF407414_C1a:1.0,EF407455_C1a:1.0):1.0,(EF407421_C1a:1.0,EF407428_C1a:1.0):1.0):1.0,(EF407418_C1a:1.0,EF407443_C1a:1.0):1.0):1.0,EF407445_C1a:1.0):1.0,EF407450_C1a:1.0):1.0,EF407433_C1a:1.0):1.0):1.0,(AF511950_C1a:1.0,(D10749_C1a:1.0,EF407456_C1a:1.0):1.0):1.0):1.0,((EF407412_C1a:1.0,EF407444_C1a:1.0):1.0,(EF407451_C1a:1.0,EF407454_C1a:1.0):1.0):1.0):1.0):1.0,(EF407425_C1a:1.0,EF407440_C1a:1.0):1.0):1.0,EF407441_C1a:1.0):1.0,((EF407411_C1a:1.0,EF407449_C1a:1.0):1.0,EF407442_C1a:1.0):1.0):1.0,((AJ278830_C1a:1.0,(((EF407413_C1a:1.0,EF407427_C1a:1.0):1.0,EF407439_C1a:1.0):1.0,(EF407415_C1a:1.0,(((EF407417_C1a:1.0,EF407419_C1a:1.0):1.0,(EF407435_C1a:1.0,EF407436_C1a:1.0):1.0):1.0,EF407431_C1a:1.0):1.0):1.0):1.0):1.0,EF407434_C1a:1.0):1.0):1.0,EF407457_C1a:1.0):1.0,((AY051292_C1c:1.0,D14853_C1c:1.0):1.0,AY651061_C1c:1.0):1.0):1.0):1.0,((((((DQ418782_C4a:1.0,DQ418789_C4a:1.0):1.0,DQ418788_C4a:1.0,DQ516084_C4a:1.0):1.0,DQ418783_C4a:1.0,DQ418787_C4a:1.0):1.0,DQ418784_C4a:1.0):1.0,Y11604_C4a:1.0):1.0,(DQ418786_C4d:1.0,DQ516083_C4d:1.0):1.0):1.0):1.0,(AF064490_C5a:1.0,Y13184_C5a:1.0):1.0):1.0,((((((AY859526_C6a:1.0,(DQ480513_C6a:1.0,DQ480517_C6a:1.0):1.0):1.0,DQ480512_C6a:1.0,((DQ480514_C6a:1.0,DQ480515_C6a:1.0):1.0,(DQ480518_C6a:1.0,DQ480521_C6a:1.0):1.0):1.0,DQ480516_C6a:1.0,(DQ480519_C6a:1.0,DQ480520_C6a:1.0):1.0,(DQ480522_C6a:1.0,Y12083_C6a:1.0):1.0):1.0,DQ480523_C6a:1.0):1.0,DQ480524_C6a:1.0):1.0,D84262_C6b:1.0):1.0,(((((((AY878650_D6k:1.0,DQ278891_D6k:1.0):1.0,(AY878651_C6k:1.0,DQ278893_C6k:1.0):1.0):1.0,D84264_C6k:1.0):1.0,EF424628_C6l:1.0):1.0,(((AY878652_C6n:1.0,DQ278894_C6n:1.0):1.0,DQ835768_C6n:1.0):1.0,((DQ835763_C6m:1.0,DQ835767_C6m:1.0):1.0,(DQ835765_C6m:1.0,DQ835766_C6m:1.0):1.0):1.0):1.0):1.0,(D84265_C6h:1.0,((DQ835761_C6j:1.0,DQ835769_C6j:1.0):1.0,(DQ835762_C6i:1.0,DQ835770_C6i:1.0):1.0):1.0):1.0):1.0,(((D63822_C6g:1.0,DQ314806_C6g:1.0):1.0,DQ278892_D6:1.0):1.0,(((D84263_C6d:1.0,EF424629_C6c:1.0):1.0,((DQ314805_C6e:1.0,EF424625_C6q:1.0):1.0,(EF424626_C6p:1.0,EF424627_C6o:1.0):1.0):1.0):1.0,(DQ835760_C6f:1.0,DQ835764_C6f:1.0):1.0):1.0):1.0):1.0):1.0):1.0,(((((AF046866_C3a:1.0,(D17763_C3a:1.0,X76918_C3a:1.0):1.0):1.0,DQ437509_C3a:1.0):1.0,D28917_C3a:1.0):1.0,D49374_C3b:1.0):1.0,D63821_C3k:1.0):1.0):1.0,(((AB030907_C2b:1.0,((((AF238486_C2b:1.0,(AY232744_C2b:1.0,AY232745_C2b:1.0):1.0):1.0,(((AY232732_C2b:1.0,AY232733_C2b:1.0):1.0,(AY232746_C2b:1.0,AY232747_C2b:1.0):1.0):1.0,(AY232738_C2b:1.0,AY232739_C2b:1.0):1.0):1.0):1.0,((AY232734_C2b:1.0,AY232735_C2b:1.0):1.0,((AY232740_C2b:1.0,AY232741_C2b:1.0):1.0,(AY232748_C2b:1.0,AY232749_C2b:1.0):1.0):1.0):1.0):1.0,(((AY232730_C2b:1.0,AY232731_C2b:1.0):1.0,(AY232742_C2b:1.0,AY232743_C2b:1.0):1.0):1.0,(AY232736_C2b:1.0,AY232737_C2b:1.0):1.0):1.0):1.0):1.0,D10988_C2b:1.0):1.0,(((AB031663_C2k:1.0,D50409_C2c:1.0):1.0,DQ155561_C2i:1.0):1.0,(AB047639_C2a:1.0,((((((AB047640_C2a:1.0,AB047643_C2a:1.0):1.0,AF238485_C2a:1.0):1.0,(AF169005_C2a:1.0,AF238483_C2a:1.0):1.0):1.0,(((AB047641_C2a:1.0,(AF177036_C2a:1.0,D00944_C2a:1.0):1.0):1.0,AY746460_C2a:1.0):1.0,AB047644_C2a:1.0):1.0,(AB047642_C2a:1.0,AF238481_C2a:1.0):1.0,(AB047645_C2a:1.0,AF238482_C2a:1.0):1.0,(AF169003_C2a:1.0,AF169004_C2a:1.0):1.0):1.0,AF238484_C2a:1.0):1.0,AF169002_C2a:1.0):1.0):1.0):1.0):1.0);
TREE 'Maximum Likelihood Tree on NT Dataset with Bootstraps' = (((((((((((((((DQ480513_C6a:100.0,DQ480512_C6a:100.0):39.0,(DQ480515_C6a:100.0,DQ480514_C6a:100.0):43.0):4.0,(((DQ480523_C6a:100.0,DQ480524_C6a:100.0):20.0,(DQ480521_C6a:100.0,DQ480522_C6a:100.0):81.0):4.0,(DQ480520_C6a:100.0,((AY859526_C6a:100.0,Y12083_C6a:100.0):28.0,(DQ480518_C6a:100.0,DQ480519_C6a:100.0):51.0):15.0):4.0):1.0):17.0,DQ480517_C6a:100.0):46.0,DQ480516_C6a:100.0):100.0,D84262_C6b:100.0):100.0,((((((DQ278894_C6n:100.0,AY878652_C6n:100.0):100.0,DQ835768_C6n:100.0):100.0,((DQ835765_C6m:100.0,DQ835766_C6m:100.0):100.0,(DQ835763_C6m:100.0,DQ835767_C6m:100.0):93.0):100.0):100.0,((D84264_C6k:100.0,((AY878650_D6k:100.0,DQ278891_D6k:100.0):100.0,(DQ278893_C6k:100.0,AY878651_C6k:100.0):100.0):100.0):99.0,EF424628_C6l:100.0):99.0):91.0,(((DQ835770_C6i:100.0,DQ835762_C6i:100.0):100.0,(DQ835761_C6j:100.0,DQ835769_C6j:100.0):100.0):100.0,D84265_C6h:100.0):100.0):99.0,(((DQ835760_C6f:100.0,DQ835764_C6f:100.0):100.0,(((EF424626_C6p:100.0,EF424627_C6o:100.0):100.0,(EF424625_C6q:100.0,DQ314805_C6e:100.0):98.0):94.0,(EF424629_C6c:100.0,D84263_C6d:100.0):100.0):95.0):93.0,((D63822_C6g:100.0,DQ314806_C6g:100.0):99.0,DQ278892_D6:100.0):92.0):80.0):62.0):75.0,(((((((((((((EF407418_C1a:100.0,EF407456_C1a:100.0):25.0,(AF271632_C1a:100.0,M62321_C1a:100.0):100.0):15.0,((((EF407411_C1a:100.0,EF407433_C1a:100.0):44.0,(EF407428_C1a:100.0,EF407421_C1a:100.0):92.0):16.0,(((AF511950_C1a:100.0,D10749_C1a:100.0):77.0,EF407445_C1a:100.0):35.0,EF407443_C1a:100.0):10.0):25.0,EF407455_C1a:100.0):12.0):38.0,EF407451_C1a:100.0):21.0,((EF407414_C1a:100.0,(EF407450_C1a:100.0,EF407438_C1a:100.0):80.0):50.0,EF407412_C1a:100.0):28.0):27.0,EF407444_C1a:100.0):38.0,(((((((((((AF011753_C1a:100.0,AF011751_C1a:100.0):87.0,M67463_C1a:100.0):97.0,AF009606_C1a:100.0):65.0,AF011752_C1a:100.0):61.0,AF290978_C1a:100.0):100.0,EF407454_C1a:100.0):59.0,(EF407440_C1a:100.0,EF407425_C1a:100.0):89.0):17.0,(EF407442_C1a:100.0,EF407449_C1a:100.0):51.0):5.0,((EF407453_C1a:100.0,EF407446_C1a:100.0):77.0,(EF407432_C1a:100.0,EF407437_C1a:100.0):65.0):66.0):1.0,((EF407452_C1a:100.0,EF407447_C1a:100.0):42.0,(EF407441_C1a:100.0,EF407422_C1a:100.0):76.0):14.0):4.0,(EF621489_C1a:100.0,EF407423_C1a:100.0):18.0):64.0):60.0,(EF407434_C1a:100.0,(((EF407431_C1a:100.0,(((EF407427_C1a:100.0,EF407413_C1a:100.0):100.0,EF407435_C1a:100.0):34.0,((EF407415_C1a:100.0,AJ278830_C1a:100.0):40.0,EF407439_C1a:100.0):32.0):51.0):54.0,(EF407436_C1a:100.0,EF407417_C1a:100.0):71.0):49.0,EF407419_C1a:100.0):100.0):100.0):53.0,EF407457_C1a:100.0):100.0,((D14853_C1c:100.0,AY051292_C1c:100.0):100.0,AY651061_C1c:100.0):100.0):97.0,(((((((((((((((((((AF165058_C1b:100.0,AF165057_C1b:100.0):100.0,(AF165049_C1b:100.0,AF165050_C1b:100.0):100.0):100.0,(((AF207762_C1b:100.0,AF207765_C1b:100.0):100.0,AY045702_C1b:100.0):78.0,(AF165061_C1b:100.0,AF165062_C1b:100.0):100.0):100.0):67.0,AF207759_C1b:100.0):57.0,(AF207752_C1b:100.0,((AF165051_C1b:100.0,AF165052_C1b:100.0):100.0,AF207770_C1b:100.0):86.0):100.0):100.0,D10934_C1b:100.0):6.0,(((((AB049088_C1b:100.0,AF207753_C1b:100.0):93.0,AB049091_C1b:100.0):100.0,AF207754_C1b:100.0):47.0,(D14484_C1b:100.0,AB049099_C1b:100.0):100.0):11.0,(((AF207769_C1b:100.0,AF207772_C1b:100.0):62.0,((D11355_C1b:100.0,D11168_C1b:100.0):100.0,U01214_C1b:100.0):35.0):25.0,(D63857_C1b:100.0,L02836_C1b:100.0):35.0):7.0):1.0):1.0,((((S62220_C1b:100.0,AF139594_C1b:100.0):100.0,AB049098_C1b:100.0):73.0,AF207774_C1b:100.0):97.0,(AF333324_C1b:100.0,M58335_C1b:100.0):100.0):100.0):1.0,(((U16362_C1b:100.0,M96362_C1b:100.0):100.0,(((((AB080299_C1b:100.0,D85516_C1b:100.0):100.0,AB049100_C1b:100.0):27.0,(AF207767_C1b:100.0,((AF165059_C1b:100.0,AF165060_C1b:100.0):100.0,AF207763_C1b:100.0):42.0):37.0):79.0,AB049097_C1b:100.0):58.0,AF207756_C1b:100.0):100.0):20.0,((((D89872_C1b:100.0,D90208_C1b:100.0):100.0,((DQ071885_C1b:100.0,(D13558_C1b:100.0,(((AF054249_C1b:100.0,(AF054247_C1b:100.0,AF054248_C1b:100.0):100.0):85.0,AF054250_C1b:100.0):100.0,D10750_C1b:100.0):100.0):100.0):51.0,AF207758_C1b:100.0):51.0):38.0,AY460204_C1b:100.0):15.0,AB049093_C1b:100.0):4.0):4.0):17.0,EF407498_C1b:100.0):39.0,AY587844_C1b:100.0):49.0,((((D50483_C1b:100.0,D50480_C1b:100.0):100.0,AB049101_C1b:100.0):40.0,(AF207766_C1b:100.0,AF208024_C1b:100.0):77.0):93.0,M84754_C1b:100.0):99.0):43.0,(((((((((((AJ238799_C1b:100.0,AJ238800_C1b:100.0):100.0,EF407481_C1b:100.0):44.0,EF407463_C1b:100.0):69.0,EF407493_C1b:100.0):83.0,EF407492_C1b:100.0):32.0,((((((AB154203_C1b:100.0,AB154204_C1b:100.0):100.0,((AB154180_C1b:100.0,AB154179_C1b:100.0):100.0,(AB154199_C1b:100.0,AB154200_C1b:100.0):100.0):60.0):31.0,((((AB154188_C1b:100.0,AB154187_C1b:100.0):100.0,(AB154182_C1b:100.0,AB154181_C1b:100.0):100.0):34.0,(AB154185_C1b:100.0,AB154186_C1b:100.0):100.0):5.0,(((AB154178_C1b:100.0,AB154177_C1b:100.0):100.0,(AB154189_C1b:100.0,AB154190_C1b:100.0):100.0):12.0,(AB154194_C1b:100.0,AB154193_C1b:100.0):100.0):7.0):1.0,(((AB154206_C1b:100.0,AB154205_C1b:100.0):100.0,(AB154184_C1b:100.0,AB154183_C1b:100.0):100.0):28.0,((AB154197_C1b:100.0,AB154198_C1b:100.0):100.0,(AB154196_C1b:100.0,AB154195_C1b:100.0):100.0):33.0):11.0):8.0,(AB154192_C1b:100.0,AB154191_C1b:100.0):100.0):27.0,(AB154202_C1b:100.0,AB154201_C1b:100.0):100.0):35.0,AF313916_C1b:100.0):100.0):47.0,(EF407499_C1b:100.0,AF207761_C1b:100.0):42.0):39.0,(EF407490_C1b:100.0,EF407503_C1b:100.0):70.0):25.0,((EF407486_C1b:100.0,(((EF407494_C1b:100.0,(EF407465_C1b:100.0,EF407472_C1b:100.0):75.0):100.0,EF407468_C1b:100.0):43.0,EF407471_C1b:100.0):35.0):29.0,(EF407459_C1b:100.0,EF407484_C1b:100.0):98.0):34.0):35.0,((((((D50485_C1b:100.0,D50481_C1b:100.0):100.0,AF207760_C1b:100.0):100.0,EF407469_C1b:100.0):77.0,EF407485_C1b:100.0):88.0,EF407470_C1b:100.0):90.0,EF407495_C1b:100.0):68.0):52.0,((((((EF407497_C1b:100.0,EF407482_C1b:100.0):100.0,EF407461_C1b:100.0):100.0,EF407487_C1b:100.0):69.0,(EF407477_C1b:100.0,EF407475_C1b:100.0):56.0):19.0,((((((EF407488_C1b:100.0,EF407501_C1b:100.0):97.0,EF407464_C1b:100.0):79.0,(EF407460_C1b:100.0,EF407483_C1b:100.0):44.0):92.0,EF407478_C1b:100.0):98.0,(EF407479_C1b:100.0,(EF407504_C1b:100.0,EF407502_C1b:100.0):100.0):37.0):34.0,EF407467_C1b:100.0):15.0):16.0,((EF407476_C1b:100.0,EF407462_C1b:100.0):100.0,EF407480_C1b:100.0):63.0):12.0):38.0):10.0,((((((((((AB049092_C1b:100.0,AF207768_C1b:100.0):100.0,((D50484_C1b:100.0,D50482_C1b:100.0):100.0,AB049089_C1b:100.0):63.0):51.0,AB049087_C1b:100.0):100.0,(((AF165047_C1b:100.0,AF165048_C1b:100.0):100.0,AB016785_C1b:100.0):100.0,((AF165055_C1b:100.0,AF165056_C1b:100.0):100.0,AB191333_C1b:100.0):100.0):98.0):30.0,((AF165064_C1b:100.0,AF165063_C1b:100.0):100.0,X61596_C1b:100.0):27.0):15.0,((((((((AF207755_C1b:100.0,AF165046_C1b:100.0):100.0,AF165045_C1b:100.0):100.0,AF207757_C1b:100.0):74.0,(AF165053_C1b:100.0,AF165054_C1b:100.0):100.0):70.0,AB049094_C1b:100.0):46.0,AF207771_C1b:100.0):100.0,AB049096_C1b:100.0):27.0,AF207773_C1b:100.0):17.0):32.0,(AB049095_C1b:100.0,AF207764_C1b:100.0):100.0):75.0,(((D45172_C1b:100.0,AY587016_C1b:100.0):50.0,D30613_C1b:100.0):100.0,D89815_C1b:100.0):100.0):65.0,AB049090_C1b:100.0):100.0,((AJ132996_C1b:100.0,AJ132997_C1b:100.0):100.0,U45476_C1b:100.0):74.0):29.0):8.0,AF356827_C1b:100.0):18.0,(AF483269_C1b:100.0,AF176573_C1b:100.0):41.0):19.0,EF407491_C1b:100.0):68.0,AJ000009_C1b:100.0):100.0,AJ851228_C1d:100.0):100.0):100.0,((DQ418786_C4d:100.0,DQ516083_C4d:100.0):100.0,(Y11604_C4a:100.0,(((((DQ418788_C4a:100.0,DQ418783_C4a:100.0):44.0,DQ418789_C4a:100.0):64.0,(DQ516084_C4a:100.0,DQ418787_C4a:100.0):36.0):94.0,DQ418782_C4a:100.0):61.0,DQ418784_C4a:100.0):99.0):100.0):100.0):96.0,((((((AF046866_C3a:100.0,(X76918_C3a:100.0,D17763_C3a:100.0):56.0):98.0,DQ437509_C3a:100.0):80.0,D28917_C3a:100.0):100.0,D49374_C3b:100.0):100.0,D63821_C3k:100.0):100.0,(Y13184_C5a:100.0,AF064490_C5a:100.0):100.0):52.0):31.0):73.0,Hepatitis_GB_virus_B:100.0):94.0,((((((AY746460_C2a:100.0,AB047641_C2a:100.0):42.0,(D00944_C2a:100.0,AF177036_C2a:100.0):100.0):98.0,(((((AF238482_C2a:100.0,(AB047645_C2a:100.0,AB047642_C2a:100.0):36.0):17.0,((AB047644_C2a:100.0,AB047640_C2a:100.0):33.0,(AF238485_C2a:100.0,AF238481_C2a:100.0):25.0):12.0):70.0,AF169005_C2a:100.0):26.0,((AF169003_C2a:100.0,AF169004_C2a:100.0):90.0,AF238484_C2a:100.0):42.0):36.0,(AF238483_C2a:100.0,AB047639_C2a:100.0):40.0):53.0):37.0,AF169002_C2a:100.0):52.0,AB047643_C2a:100.0):100.0,((D50409_C2c:100.0,DQ155561_C2i:100.0):69.0,AB031663_C2k:100.0):74.0):99.0):95.0,((AY232733_C2b:100.0,AY232732_C2b:100.0):100.0,(AY232746_C2b:100.0,AY232747_C2b:100.0):100.0):56.0):42.0,((((AY232734_C2b:100.0,AY232735_C2b:100.0):100.0,((AY232749_C2b:100.0,AY232748_C2b:100.0):100.0,(AY232740_C2b:100.0,AY232741_C2b:100.0):100.0):96.0):64.0,(AY232738_C2b:100.0,AY232739_C2b:100.0):99.0):14.0,((AY232743_C2b:100.0,AY232742_C2b:100.0):100.0,(AY232730_C2b:100.0,AY232731_C2b:100.0):100.0):53.0):14.0):13.0,(((AY232745_C2b:100.0,AY232744_C2b:100.0):100.0,D10988_C2b:100.0):68.0,(AY232737_C2b:100.0,AY232736_C2b:100.0):97.0):35.0):23.0,AF238486_C2b:100.0):100.0,AB030907_C2b:100.0);
TREE 'Maximum Likelihood Tree on AA Dataset' = (((5aAF064490:0.053719725,5aY13184/1:0.18768242):0.4841521,(((((((3aAF046866:0.064211726,(3aD17763/1:0.05329888,3aX76918/1:0.056858443):0.011314058):0.018062646,3aDQ437509:0.0844335):0.016080575,3aD28917/1:0.09511038):0.1769059,3bD49374/1:0.31354904):0.18447267,3kD63821/1:0.34839633):0.38265285,(((6aDQ480516:0.026458995,((((((6aY12083/1:0.10670643,6aDQ480522:0.055659):0.008402168,(6aDQ480519:0.0441917,(6aDQ480520:0.04593584,6aDQ480523:0.04685571):0.012275313):0.0045510465):0.004993724,((6aDQ480518:0.04433742,(6aDQ480521:0.04644777,(6aDQ480512:0.03410993,6aDQ480524:0.11578591):0.013347034):0.0021085418):0.005399123,(6aDQ480515:0.04030923,6aDQ480514:0.048067946):0.005917853):0.0034717866):0.004071581,6aAY859526:0.046533536):0.0042119217,6aDQ480513:0.037539337):0.005207576,6aDQ480517:0.05551183):0.013707608):0.17456172,6bD84262/1:0.21033473):0.20362991,(((((((6kAY878650:0.0019534323,D6kDQ27889:8.9801404E-5):0.06986893,(6kAY878651:0.003874611,6kDQ278893:8.9801404E-5):0.05982393):0.108005516,6kD84264/1:0.13122502):0.07250613,6lEF424628:0.17768101):0.07614523,(((6nAY878652:0.0019569003,6nDQ278894:9.866123E-4):0.04118676,6nDQ835768:0.04028764):0.13941343,((6mDQ835763:0.038837828,6mDQ835767:0.029129414):0.019761395,(6mDQ835765:0.019060563,6mDQ835766:0.03533613):0.020971514):0.19218905):0.08527072):0.04204333,(6hD84265/1:0.21107475,((6jDQ835761:0.05090082,6jDQ835769:0.035294734):0.14346422,(6iDQ835762:0.09699978,6iDQ835770:0.047864277):0.11373768):0.11246114):0.102452844):0.14514588,((((6dD84263/1:0.25133884,6EF424629/:0.23376667):0.06909415,((6eDQ314805:0.20513232,6qEF424625:0.22945642):0.049031433,(6pEF424626:0.20636453,6oEF424627:0.24453986):0.052362):0.03922874):0.0341128,(6fDQ835760:0.018659428,6fDQ835764:0.025100566):0.28470045):0.083284155,((6gD63822/1:0.07893125,6gDQ314806:0.06749104):0.24151176,D6DQ278892:0.41096646):0.12711075):0.0687492):0.07755148):0.22298642):0.072146915,((((1bEF407467:0.11912528,(1bEF407491:0.08532613,(((((((((((1bD50480/1:0.016185263,1bD50483/1:0.023962285):0.086332805,1bM84754/1:0.10046403):0.013984721,1bAB049101:0.07750513):0.007352075,(1bAF208024:0.07016699,1bAF207766:0.08984158):0.012877022):0.018835815,((((((((1bAB049095:0.053182434,1bAF207764:0.081303135):0.016496161,(1bAB049089:0.0814058,(1bAF207768:0.067811005,1bAB049092:0.104663946):0.019650578):0.016590284):0.0039021163,1bX61596/1:0.10429552):0.0063967705,(((1bAB049090:0.06591465,1bAF207773:0.07898294):0.00690158,((1bAB049094:0.07679462,1bAF207771:0.0769111):0.013883116,((1bAF165053:0.013497468,1bAF165054:0.008415723):0.05813905,(1bAF207757:0.08520851,(1bAF165045:0.0048165275,(1bAF165046:9.932643E-4,1bAF207755:0.011766589):0.003028374):0.069127955):0.011182344):0.011935447):0.014379612):0.00892475,(((1bAF165055:0.0042747967,1bAF165056:0.0066371984):0.051760454,(1bAF165063:9.6587307E-4,1bAF165064:0.00688648):0.09528192):0.016132323,((1bAB016785:0.097133845,(1bAF165047:0.0017555061,1bAF165048:0.004062579):0.052561138):0.0137506025,((1bD50482/1:0.010503386,1bD50484/1:0.020007625):0.1174305,1bAB191333:0.05386141):0.013007409):0.003832932):0.007554668):0.0036718978):0.004672777,1bAB049087:0.081245996):0.005510729,1bAB049096:0.09996482):0.0102455355,(((1bAY587016:0.004887727,1bD45172/1:8.9801404E-5):0.008452999,1bD30613/1:0.01618358):0.044728864,1bD89815/1:0.109261796):0.048997138):0.018919444,1bU45476/1:0.11686682):0.0072154943):0.0049503488,((((1bEF407461:0.1096807,(((1bEF407460:0.080779016,(1bEF407488:0.053701736,(1bEF407464:0.094267495,1bEF407501:0.065700315):0.0042403685):0.017564777):0.004647709,1bEF407483:0.04422102):0.02049168,1bEF407478:0.07989342):0.018346822):0.013068219,(1bEF407479:0.06977076,1bEF407475:0.060618594):0.007087101):0.0042238543,((1bEF407476:0.04395852,1bEF407462:0.07782642):0.020713916,1bAY587844:0.08688137):0.012043947):0.010398791,((1bEF407503:0.062703356,(1bEF407482:0.060907487,1bEF407497:0.067133546):0.012569556):0.014988872,((((1bEF407490:0.07688181,1bEF407471:0.09305118):0.0139675895,((1bEF407486:0.07502364,((1bEF407465:0.066896535,1bEF407494:0.08264486):0.012828933,1bEF407472:0.070995346):0.01401594):0.016623596,(1bEF407484:0.042030297,(1bEF407468:0.08603545,1bEF407459:0.08006828):0.016012486):0.008628991):0.0070975325):0.0037342482,(((1bEF407499:0.057288744,((1bD50481/1:0.008039063,1bD50485/1:0.013223888):0.059224147,1bAF207760:0.1039258):0.017759064):0.013710217,(1bAF207761:0.07912592,(((1bEF407463:0.08067785,1bEF407481:0.06727176):0.011548632,1bEF407493:0.101525694):0.0034760966,(1bDQ071885:0.08682305,(1bAJ238799:0.0020730488,1bAJ238800:0.027521344):0.026158944):0.025892291):0.008594548):0.002632875):0.0030187112,(1bEF407492:0.07484702,((((((1bAB154195:0.008414401,1bAB154196:0.023442363):0.060339067,(1bAB154189:0.005260397,1bAB154190:0.016626365):0.022728901):0.0061851675,(((((1bAB154177:0.010321348,1bAB154178:0.007638017):0.04959147,(1bAB154205:0.01127146,1bAB154206:0.022728248):0.03274985):0.0052289516,((1bAB154201:0.007581618,1bAB154202:0.003400872):0.030679015,(1bAB154191:0.014620759,1bAB154192:0.013498033):0.032285657):0.00624394):0.0029131945,(1bAF313916:0.02120418,((1bAB154199:0.013496505,1bAB154200:0.017027523):0.014132716,((1bAB154179:0.004410273,1bAB154180:0.011343728):0.029647468,((1bAB154183:0.012228824,1bAB154184:0.009924995):0.04706048,(1bAB154197:0.012775725,1bAB154198:0.020602442):0.046219856):0.0034899975):0.0050696586):0.0030907537):0.0010020997):0.001971026,(1bAB154203:0.0016003562,1bAB154204:0.0023557085):0.03042929):0.002694642):0.0018365606,((1bAB154181:0.0071572307,1bAB154182:0.009598654):0.040329088,(1bAB154187:0.012800063,1bAB154188:0.029766968):0.03201801):0.009387089):0.0014481859,(1bAB154193:0.030769065,1bAB154194:0.022849966):0.030817501):0.008721064,(1bAB154185:0.006385638,1bAB154186:0.0065787924):0.0273721):0.04522112):0.008462467):0.007513199):0.0028184361,((1bEF407495:0.09117875,1bEF407470:0.09842368):0.010717758,(1bEF407469:0.07265176,1bEF407485:0.045129113):0.017159315):0.010937845):0.003925293):0.0048152334):0.002180469):0.0035866075,(1bAF356827:0.122303076,((1bEF407477:0.07871124,1bEF407480:0.08882236):0.0160397,((1bAJ132996:0.036348414,1bAJ132997:0.051394064):0.049079344,1bAF483269:0.10707025):0.017668515):0.0013993154):0.008387439):0.0015878364,(((((1bL02836/1:0.10406296,(1bM96362/1:8.9801404E-5,1bU16362/1:9.9531E-4):0.14179693):0.012737533,(1bD10934/1:0.0842986,((((1bAB049100:0.08012556,(1bAF207756:0.055311665,1bAB049097:0.087081015):0.01703492):0.0077908225,(1bAB080299:0.01943058,1bD85516/1:0.028557546):0.03967642):0.0065045548,(1bAF207767:0.06605365,(1bAF165059:0.009895661,1bAF165060:0.0049716914):0.02842371):0.016514052):0.008675545,1bAF207763:0.08192438):0.022189256):0.0078088827):0.0064221444,(((((1bAF054249:0.0070499997,1bD10750/1:0.008676574):0.0019509012,(1bAF054250:8.9801404E-5,(1bAF054247:0.0019466089,1bAF054248:0.009770948):0.0059706117):8.9801404E-5):0.020198354,1bD13558/1:0.023017703):0.04609528,1bAF207758:0.07824091):0.014844711,(1bD89872/1:0.04803606,1bD90208/1:0.033115193):0.049897123):0.014744975):0.0055742892,1bAY460204:0.12401946):0.0052404017,((((((1bAB049088:0.053335737,1bAF207753:0.063746154):0.013998494,1bAB049091:0.06622832):0.008874803,1bAF207754:0.06576502):0.012070073,(((((1bAF165049:0.0020700402,1bAF165050:0.004820668):0.067559294,(1bAF165057:0.0061260955,1bAF165058:0.0056733214):0.063402966):0.022140492,((((1bAF165051:0.00900844,1bAF165052:0.0060816077):0.06374505,(1bAF207752:0.06752678,1bAF207770:0.06201127):0.011176228):0.01482224,((1bAF165061:0.009414029,1bAF165062:0.018587222):0.06406389,(1bAY045702:0.071636036,(1bAF207762:0.07575487,1bAF207765:0.056029804):0.030562334):0.009008602):0.0141976485):0.0055625048,1bAF207759:0.09109039):0.0071352036):0.019399494,((((1bD11168/1:0.0084949965,1bD11355/1:0.012335343):0.07932935,1bU01214/1:0.11572111):0.01688408,(1bAF207769:0.1286708,1bAF207772:0.08606844):0.021803018):0.0096234325,1bD63857/1:0.12505719):0.008005484):0.0045356685,(1bD14484/1:0.09126231,1bAB049099:0.106775):0.02199418):0.0048402883):0.0047635473,((1bAF333324:0.037933756,1bM58335/1:0.044944633):0.029490143,((1bAB049098:0.07488064,(1bAF139594:0.00304265,1bS62220/1:0.035965133):0.10216341):0.014219951,1bAF207774:0.08045401):0.012984247):0.013484708):0.0081157135,(1bEF407498:0.09355161,1bAB049093:0.07564151):0.015467463):0.0028716486):0.013714081):0.0077725467,1bEF407487:0.07965511):0.00777493,1bAF176573:0.10576642):0.009821048,(1bAJ000009:0.07947355,(1bEF407502:0.0669606,1bEF407504:0.060024172):0.028653847):0.007880885):0.016125536):0.022447903):0.15286954,1dAJ851228:0.21354891):0.09485968,(((((((((1aEF407423:0.06257552,((((1aEF621489:0.045485508,1aEF407438:0.038744796):0.011229489,((1aAF009606:8.9801404E-5,(((1aAF011751:9.924697E-4,1aAF011753:0.006979574):8.9801404E-5,1aAF011752:0.021095283):0.0010009323,1aM67463/1:0.038332015):0.0019501798):0.0052112183,1aAF290978:0.033304427):0.036160912):0.0032671648,(1aEF407432:0.02020273,1aEF407437:0.0433449):0.020386301):0.0090696085,(1aEF407453:0.053468063,1aEF407446:0.07484005):0.017098432):0.0033035735):0.003781718,((1aEF407422:0.050353214,(1aEF407452:0.08724767,1aEF407447:0.10058604):0.016947247):0.013594106,1aEF407441:0.057113405):0.005766733):0.00443015,(1aEF407440:0.034213427,1aEF407425:0.06764221):0.015517597):0.005999386,(((1aEF407418:0.10710542,1aEF407456:0.055069987):0.0151149975,((1aEF407455:0.051769476,1aEF407414:0.12099373):0.009435253,(1aEF407421:0.0665029,1aEF407428:0.060359094):0.019259397):0.0018602174):0.012143004,(((1aEF407454:0.0806734,1aEF407451:0.08191917):0.01468792,((1aAF271632:0.00534622,1aM62321/1:0.006673619):0.0339654,(1aEF407450:0.057795346,(1aEF407433:0.056205854,1aEF407445:0.056767344):0.01084076):0.005644608):0.0077802455):0.0030100262,(1aEF407444:0.07711355,1aEF407412:0.07818721):0.00886467):0.0071398835):0.0038091778):0.006026345,((1aEF407443:0.09181479,1aD10749/1:0.06245782):0.009538101,1aAF511950:0.060588837):0.0062537966):0.00807409,(1aEF407442:0.04918735,(1aEF407411:0.102579355,1aEF407449:0.055603005):0.010300531):0.0078249015):0.008797781,(1aEF407434:0.09057495,(((1aEF407415:0.07192438,1aAJ278830:0.09213056):0.0080750715,((1aEF407431:0.03919059,(1aEF407436:0.06426304,(1aEF407417:0.0850573,1aEF407419:0.08826294):0.016301315):0.009013843):0.0040083197,(1aEF407435:0.08362545,(1aEF407413:0.038932804,1aEF407427:0.024072742):0.019924503):0.007428301):0.0038833576):0.011917669,1aEF407439:0.061381817):0.028638901):0.0145723):0.020657461,1aEF407457:0.06338165):0.19429006,((1AY051292/:0.09219067,1D14853/1-:0.08757115):0.0409211,1AY651061/:0.12121348):0.21104074):0.047085688):0.21538968,((((4aDQ418783:0.044741224,(4aDQ418787:0.052438296,(((4aDQ418782:0.072470784,4aDQ418789:0.047160443):0.008535536,4aDQ516084:0.0909055):0.0046708304,4aDQ418788:0.060606644):0.00856971):0.002320763):0.012883755,4aDQ418784:0.08797509):0.027720977,4aY11604/1:0.1861559):0.13571866,(4dDQ418786:0.05398522,4dDQ516083:0.17177624):0.13650648):0.29785562):0.115177974):0.07647518):0.31889975,((2bD10988/1:0.04838258,(2bAB030907:0.07265717,((((2bAY232742:0.003286215,2bAY232743:0.0053161704):0.057170503,(2bAY232730:0.009035153,2bAY232731:0.004204311):0.060202353):0.012107962,(((2bAY232738:0.014296313,2bAY232739:0.014217345):0.046474934,((2bAY232746:0.008256632,2bAY232747:0.0041025244):0.04801248,(2bAY232732:0.016336279,2bAY232733:0.009471176):0.06705907):0.026937429):0.007892052,(2bAY232736:0.0061575784,2bAY232737:0.016714178):0.05752029):0.0061053922):0.007950414,((((2bAY232740:0.0019116831,2bAY232741:0.016285345):0.023214199,(2bAY232748:0.00667474,2bAY232749:0.0028420938):0.052667554):0.016758569,(2bAY232734:0.001828404,2bAY232735:0.008635255):0.048249204):0.011094803,(2bAF238486:0.065037236,(2bAY232744:0.0022927853,2bAY232745:0.0043369327):0.0372262):0.009445198):0.004893363):0.007007246):0.015269259):0.24758191,(((2kAB031663:0.24499695,2D50409/1-:0.20800032):0.048995875,2iDQ155561:0.26755524):0.03510592,(2aAF238483:0.07384932,((2aAF238485:0.07786525,(2aAB047639:0.19724348,(2aAB047640:0.085728206,2aAB047643:0.12370447):0.0075810673):0.0123655535):0.012767519,((((2aAY746460:0.13064595,(2aAB047641:0.085769705,(2aAF177036:0.04338301,2aD00944/1:0.023131073):0.0447397):0.012247789):0.019855537,2aAB047644:0.09112607):0.007735823,((2aAB047645:0.08393207,2aAF238484:0.079027355):0.008642161,((2aAF238481:0.07468862,2aAB047642:0.11066203):0.017725172,(2aAF169002:0.085663795,(2aAF169003:0.059803665,2aAF169004:0.06734481):0.017776603):0.007208247):0.0047057555):0.0056269253):0.0075190403,(2aAF169005:0.061408393,2aAF238482:0.08298859):0.007979424):0.010152514):0.018916497):0.16738826):0.11713783):0.42457157,Hepatitis_GB_virus_B:16.865196);
END;
